# Supplementary material for: β-Trioxopyrrocorphins: pyrrocorphins of graded aromaticity
Source: Chem Sci. 2021 Aug 20;12(37):12292–301. doi: 10.1039/d1sc03403k (PMC8480330; doi:10.1039/d1sc03403k)
Supplement: SC-012-D1SC03403K-s002 [file SC-012-D1SC03403K-s002.cif]

# Electronic Supplementary Material (ESI) for Chemical Science.
# This journal is © The Royal Society of Chemistry 2021

####################################################################### 
# 
# This file contains crystal structure data downloaded from the 
# Cambridge Structural Database (CSD) hosted by the Cambridge 
# Crystallographic Data Centre (CCDC).
# 
# Full information about CCDC data access policies and citation 
# guidelines are available at http://www.ccdc.cam.ac.uk/access/V1 
# 
# Audit and citation data items may have been added by the CCDC. 
# Please retain this information to preserve the provenance of 
# this file and to allow appropriate attribution of the data. 
# 
#######################################################################

data_8-O2-7-12Zn-pyridine
_database_code_depnum_ccdc_archive 'CCDC 2064957'
loop_
_audit_author_name
_audit_author_address
'Matthias Zeller'
;Purdue University
United States of America
;
_audit_update_record             
;
2021-02-24 deposited with the CCDC.	2021-08-19 downloaded from the CCDC.
;
# was data_Zn_TOC_A_0m

_audit_creation_method           SHELXL-2018/3
_shelx_SHELXL_version_number     2018/3
_chemical_name_systematic        ?
_chemical_name_common            ?
_chemical_melting_point          ?
_chemical_formula_moiety         'C41 H49 N5 O3 Zn, 1.562(C H4 O), 0.657(H2 O)'
_chemical_formula_sum            'C42.56 H56.56 N5 O5.22 Zn'
_chemical_formula_weight         787.09

loop_
_atom_type_symbol
_atom_type_description
_atom_type_scat_dispersion_real
_atom_type_scat_dispersion_imag
_atom_type_scat_source
C C 0.0181 0.0091 'International Tables Vol C Tables 4.2.6.8 and 6.1.1.4'
H H 0.0000 0.0000 'International Tables Vol C Tables 4.2.6.8 and 6.1.1.4'
N N 0.0311 0.0180 'International Tables Vol C Tables 4.2.6.8 and 6.1.1.4'
O O 0.0492 0.0322 'International Tables Vol C Tables 4.2.6.8 and 6.1.1.4'
Zn Zn -1.5491 0.6778 'International Tables Vol C Tables 4.2.6.8 and 6.1.1.4'

_space_group_crystal_system      triclinic
_space_group_IT_number           2
_space_group_name_H-M_alt        'P -1'
_space_group_name_Hall           '-P 1'

_shelx_space_group_comment       
;
The symmetry employed for this shelxl refinement is uniquely defined
by the following loop, which should always be used as a source of
symmetry information in preference to the above space-group names.
They are only intended as comments.
;

loop_
_space_group_symop_operation_xyz
'x, y, z'
'-x, -y, -z'

_cell_length_a                   10.7675(10)
_cell_length_b                   11.1454(13)
_cell_length_c                   17.315(2)
_cell_angle_alpha                89.825(5)
_cell_angle_beta                 87.094(6)
_cell_angle_gamma                82.139(5)
_cell_volume                     2055.7(4)
_cell_formula_units_Z            2
_cell_measurement_temperature    150(2)
_cell_measurement_reflns_used    7884
_cell_measurement_theta_min      4.7373
_cell_measurement_theta_max      80.0136

_exptl_crystal_description       block
_exptl_crystal_colour            black
_exptl_crystal_density_meas      ?
_exptl_crystal_density_method    ?
_exptl_crystal_density_diffrn    1.272
_exptl_crystal_F_000             837.4
_exptl_transmission_factor_min   ?
_exptl_transmission_factor_max   ?
_exptl_crystal_size_max          0.190
_exptl_crystal_size_mid          0.170
_exptl_crystal_size_min          0.110
_exptl_absorpt_coefficient_mu    1.226
_shelx_estimated_absorpt_T_min   0.800
_shelx_estimated_absorpt_T_max   0.877
_exptl_absorpt_correction_type   multi-scan
_exptl_absorpt_correction_T_min  0.6078
_exptl_absorpt_correction_T_max  0.7543
_exptl_absorpt_process_details   
;
 SADABS 2016/2: Krause, L., Herbst-Irmer, R., Sheldrick G.M. & Stalke D.,
 J. Appl. Cryst. 48 (2015) 3-10
;
_exptl_absorpt_special_details   ?
_diffrn_ambient_temperature      150(2)
_diffrn_radiation_wavelength     1.54178
_diffrn_radiation_type           CuK\a
_diffrn_source                   'I-mu-S microsource X-ray tube'
_diffrn_source_current           '1.0 mA'
_diffrn_source_voltage           '50 kV'
_diffrn_radiation_monochromator  'laterally graded multilayer (Goebel) mirror'
_diffrn_measurement_device_type  
;
Bruker AXS D8 Quest diffractometer with PhotonIII_C14 charge-integrating and 
photon counting pixel array detector
;
_diffrn_measurement_method       'omega and phi scans'
_diffrn_detector_area_resol_mean 7.4074
_diffrn_reflns_number            19177
_diffrn_reflns_av_unetI/netI     0.0574
_diffrn_reflns_av_R_equivalents  0.0497
_diffrn_reflns_limit_h_min       -12
_diffrn_reflns_limit_h_max       13
_diffrn_reflns_limit_k_min       -14
_diffrn_reflns_limit_k_max       13
_diffrn_reflns_limit_l_min       -20
_diffrn_reflns_limit_l_max       22
_diffrn_reflns_theta_min         4.743
_diffrn_reflns_theta_max         80.176
_diffrn_reflns_theta_full        67.679
_diffrn_measured_fraction_theta_max 0.911
_diffrn_measured_fraction_theta_full 0.980
_diffrn_reflns_Laue_measured_fraction_max 0.911
_diffrn_reflns_Laue_measured_fraction_full 0.980
_diffrn_reflns_point_group_measured_fraction_max 0.911
_diffrn_reflns_point_group_measured_fraction_full 0.980
_reflns_number_total             8185
_reflns_number_gt                6640
_reflns_threshold_expression     'I > 2\s(I)'
_reflns_Friedel_coverage         0.000
_reflns_Friedel_fraction_max     .
_reflns_Friedel_fraction_full    .

_reflns_special_details          
;
 Reflections were merged by SHELXL according to the crystal
 class for the calculation of statistics and refinement.
 
 _reflns_Friedel_fraction is defined as the number of unique
 Friedel pairs measured divided by the number that would be
 possible theoretically, ignoring centric projections and
 systematic absences.
;

_computing_data_collection       'Apex3 v2019.1-0 (Bruker, 2019)'
_computing_cell_refinement       'SAINT V8.40A (Bruker, 2019)'
_computing_data_reduction        'SAINT V8.40A (Bruker, 2019)'
_computing_structure_solution    'SHELXS-97 (Sheldrick, 2008)'
_computing_structure_refinement  
;  
SHELXL-2018/3 (Sheldrick, 2015, 2018), 
SHELXLE Rev1183 (H\"ubschle et al., 2011)
;
_computing_molecular_graphics    ?
_computing_publication_material  ?
_refine_special_details          
;
A solvate area is occupied by either methanol or water. The major 
methanol fraction is internally hydrogen bonded to form tetramers. 
The minor water fraction, consists of two times three water molecules, 
in part H-bonded to one of the keto oxygen atoms and among themselves. 
Methanol C-O bond distances were restrained to be similar in length. 
Two water O atoms, O5B and O6B, were restrained to be at least 2.80(2) 
Angstrom apart. Water H atom positions were initially refined while a 
damping factor was applied and O-H and H...H distances were 
restrained to 0.84(2) and 1.36(2) Angstrom, respectively. Some water 
H atom positions were further restrained based on hydrogen bonding 
considerations and an anti-bumping restraint was applied to avoid 
close H...H contacts. In the final refinement cycles the damping 
factor was removed and water H atoms were constrained to ride on 
their carrying oxygen atom. Uij components of ADPs for disordered 
atoms closer to each other than 2.0 Angstrom were restrained to be 
similar. Subject to these conditions the occupancy ratio refined to 
0.781(6) to 0.219(6). 
;
_refine_ls_structure_factor_coef Fsqd
_refine_ls_matrix_type           full
_refine_ls_weighting_scheme      calc
_refine_ls_weighting_details     
'w=1/[\s^2^(Fo^2^)+(0.0569P)^2^+2.3554P] where P=(Fo^2^+2Fc^2^)/3'
_atom_sites_solution_primary     direct
_atom_sites_solution_secondary   difmap
_atom_sites_solution_hydrogens   mixed
_refine_ls_hydrogen_treatment    constr
_refine_ls_extinction_method     none
_refine_ls_extinction_coef       .
_refine_ls_number_reflns         8185
_refine_ls_number_parameters     527
_refine_ls_number_restraints     60
_refine_ls_R_factor_all          0.0674
_refine_ls_R_factor_gt           0.0532
_refine_ls_wR_factor_ref         0.1428
_refine_ls_wR_factor_gt          0.1338
_refine_ls_goodness_of_fit_ref   1.050
_refine_ls_restrained_S_all      1.056
_refine_ls_shift/su_max          0.001
_refine_ls_shift/su_mean         0.000

loop_
_atom_site_label
_atom_site_type_symbol
_atom_site_fract_x
_atom_site_fract_y
_atom_site_fract_z
_atom_site_U_iso_or_equiv
_atom_site_adp_type
_atom_site_occupancy
_atom_site_site_symmetry_order
_atom_site_calc_flag
_atom_site_refinement_flags_posn
_atom_site_refinement_flags_adp
_atom_site_refinement_flags_occupancy
_atom_site_disorder_assembly
_atom_site_disorder_group
Zn1 Zn 0.42047(3) 0.58798(3) 0.78442(2) 0.02383(12) Uani 1 1 d . . . . .
O1 O 0.2541(2) 0.1676(2) 0.69758(13) 0.0463(6) Uani 1 1 d D . . . .
O2 O 0.0892(2) 0.6150(2) 1.03518(12) 0.0387(5) Uani 1 1 d . . . . .
O3 O 0.6382(2) 0.95708(19) 0.90494(12) 0.0375(5) Uani 1 1 d . . . . .
N1 N 0.3276(2) 0.43079(19) 0.78425(12) 0.0237(4) Uani 1 1 d . . . . .
N2 N 0.3323(2) 0.63078(19) 0.89489(13) 0.0232(4) Uani 1 1 d . . . . .
N3 N 0.5459(2) 0.7125(2) 0.80781(13) 0.0255(5) Uani 1 1 d . . . . .
N4 N 0.5453(2) 0.5117(2) 0.69912(13) 0.0254(5) Uani 1 1 d . . . . .
N5 N 0.2837(2) 0.7002(2) 0.72202(13) 0.0259(5) Uani 1 1 d . . . . .
C1 C 0.3511(3) 0.3429(2) 0.72740(15) 0.0259(5) Uani 1 1 d . . . . .
C2 C 0.2628(3) 0.2552(3) 0.73841(17) 0.0318(6) Uani 1 1 d . . . . .
C3 C 0.1815(3) 0.2920(2) 0.81073(16) 0.0293(6) Uani 1 1 d . . . . .
C4 C 0.2333(2) 0.4064(2) 0.83291(15) 0.0234(5) Uani 1 1 d . . . . .
C5 C 0.1886(3) 0.4752(2) 0.89752(15) 0.0259(5) Uani 1 1 d . . . . .
H5 H 0.118774 0.450338 0.925976 0.031 Uiso 1 1 calc R U . . .
C6 C 0.2341(2) 0.5755(2) 0.92500(15) 0.0234(5) Uani 1 1 d . . . . .
C7 C 0.1789(3) 0.6390(2) 0.99600(16) 0.0263(5) Uani 1 1 d . . . . .
C8 C 0.2544(3) 0.7414(2) 1.00941(15) 0.0251(5) Uani 1 1 d . . . . .
C9 C 0.3482(2) 0.7257(2) 0.94112(15) 0.0237(5) Uani 1 1 d . . . . .
C10 C 0.4391(3) 0.8002(2) 0.92788(16) 0.0265(5) Uani 1 1 d . . . . .
H10 H 0.439397 0.864333 0.963838 0.032 Uiso 1 1 calc R U . . .
C11 C 0.5301(3) 0.7918(2) 0.86776(16) 0.0256(5) Uani 1 1 d . . . . .
C12 C 0.6281(3) 0.8726(2) 0.86193(17) 0.0289(6) Uani 1 1 d . . . . .
C13 C 0.7144(3) 0.8302(3) 0.79252(17) 0.0313(6) Uani 1 1 d . . . . .
C14 C 0.6490(3) 0.7293(2) 0.76233(16) 0.0264(6) Uani 1 1 d . . . . .
C15 C 0.6945(3) 0.6603(3) 0.69938(17) 0.0298(6) Uani 1 1 d . . . . .
H15 H 0.765832 0.684253 0.672147 0.036 Uiso 1 1 calc R U . . .
C16 C 0.6484(3) 0.5575(3) 0.66963(16) 0.0271(6) Uani 1 1 d . . . . .
C17 C 0.7075(3) 0.4837(3) 0.60594(16) 0.0293(6) Uani 1 1 d . . . . .
C18 C 0.6361(3) 0.3924(3) 0.59695(16) 0.0293(6) Uani 1 1 d . . . . .
C19 C 0.5357(3) 0.4104(2) 0.65563(15) 0.0260(5) Uani 1 1 d . . . . .
C20 C 0.4438(3) 0.3351(2) 0.66932(16) 0.0276(6) Uani 1 1 d . . . . .
H20 H 0.445402 0.269883 0.633916 0.033 Uiso 1 1 calc R U . . .
C21 C 0.2023(3) 0.1929(3) 0.87285(19) 0.0379(7) Uani 1 1 d . . . . .
H21A H 0.147376 0.218799 0.919085 0.045 Uiso 1 1 calc R U . . .
H21B H 0.175442 0.117915 0.852871 0.045 Uiso 1 1 calc R U . . .
C22 C 0.3362(4) 0.1637(3) 0.8975(2) 0.0510(9) Uani 1 1 d . . . . .
H22A H 0.391540 0.136629 0.852414 0.077 Uiso 1 1 calc R U . . .
H22B H 0.340692 0.099380 0.936329 0.077 Uiso 1 1 calc R U . . .
H22C H 0.362825 0.236349 0.919588 0.077 Uiso 1 1 calc R U . . .
C23 C 0.0413(3) 0.3150(3) 0.79298(18) 0.0383(7) Uani 1 1 d . . . . .
H23A H 0.017160 0.239259 0.772184 0.046 Uiso 1 1 calc R U . . .
H23B H -0.008582 0.333908 0.842117 0.046 Uiso 1 1 calc R U . . .
C24 C 0.0060(3) 0.4165(4) 0.7361(2) 0.0480(8) Uani 1 1 d . . . . .
H24A H 0.054769 0.399090 0.687109 0.072 Uiso 1 1 calc R U . . .
H24B H 0.024376 0.493130 0.757414 0.072 Uiso 1 1 calc R U . . .
H24C H -0.083724 0.422714 0.727077 0.072 Uiso 1 1 calc R U . . .
C25 C 0.3153(3) 0.7270(3) 1.08827(17) 0.0327(6) Uani 1 1 d . . . . .
H25A H 0.363846 0.795175 1.095341 0.039 Uiso 1 1 calc R U . . .
H25B H 0.247991 0.732824 1.129724 0.039 Uiso 1 1 calc R U . . .
C26 C 0.4015(4) 0.6094(3) 1.0975(2) 0.0467(8) Uani 1 1 d . . . . .
H26A H 0.353863 0.541209 1.092480 0.070 Uiso 1 1 calc R U . . .
H26B H 0.436745 0.607426 1.148693 0.070 Uiso 1 1 calc R U . . .
H26C H 0.469720 0.603400 1.057490 0.070 Uiso 1 1 calc R U . . .
C27 C 0.1678(3) 0.8635(3) 1.00736(18) 0.0321(6) Uani 1 1 d . . . . .
H27A H 0.103206 0.865800 1.050318 0.039 Uiso 1 1 calc R U . . .
H27B H 0.218164 0.929734 1.016075 0.039 Uiso 1 1 calc R U . . .
C28 C 0.1027(3) 0.8864(3) 0.9319(2) 0.0426(8) Uani 1 1 d . . . . .
H28A H 0.165865 0.886121 0.889054 0.064 Uiso 1 1 calc R U . . .
H28B H 0.049695 0.965265 0.934362 0.064 Uiso 1 1 calc R U . . .
H28C H 0.050524 0.822620 0.923460 0.064 Uiso 1 1 calc R U . . .
C29 C 0.8461(3) 0.7828(3) 0.8209(2) 0.0403(7) Uani 1 1 d . . . . .
H29A H 0.901801 0.753205 0.775711 0.048 Uiso 1 1 calc R U . . .
H29B H 0.881366 0.851005 0.844086 0.048 Uiso 1 1 calc R U . . .
C30 C 0.8468(4) 0.6811(3) 0.8801(2) 0.0495(9) Uani 1 1 d . . . . .
H30A H 0.811323 0.613304 0.857916 0.074 Uiso 1 1 calc R U . . .
H30B H 0.796354 0.710950 0.926499 0.074 Uiso 1 1 calc R U . . .
H30C H 0.933292 0.653802 0.893796 0.074 Uiso 1 1 calc R U . . .
C31 C 0.7220(3) 0.9349(3) 0.7348(2) 0.0415(8) Uani 1 1 d . . . . .
H31A H 0.760595 0.999255 0.759984 0.050 Uiso 1 1 calc R U . . .
H31B H 0.777925 0.904554 0.689871 0.050 Uiso 1 1 calc R U . . .
C32 C 0.5960(4) 0.9898(4) 0.7058(2) 0.0565(10) Uani 1 1 d . . . . .
H32A H 0.608391 1.055161 0.669345 0.085 Uiso 1 1 calc R U . . .
H32B H 0.540679 1.022522 0.749589 0.085 Uiso 1 1 calc R U . . .
H32C H 0.557748 0.927293 0.679592 0.085 Uiso 1 1 calc R U . . .
C33 C 0.8242(3) 0.5050(3) 0.55964(18) 0.0344(6) Uani 1 1 d . . . . .
H33A H 0.867162 0.426313 0.539465 0.041 Uiso 1 1 calc R U . . .
H33B H 0.881577 0.538129 0.594330 0.041 Uiso 1 1 calc R U . . .
C34 C 0.8000(4) 0.5911(4) 0.4923(2) 0.0541(10) Uani 1 1 d . . . . .
H34A H 0.879147 0.596447 0.462823 0.081 Uiso 1 1 calc R U . . .
H34B H 0.764644 0.671500 0.512016 0.081 Uiso 1 1 calc R U . . .
H34C H 0.740621 0.560795 0.458667 0.081 Uiso 1 1 calc R U . . .
C35 C 0.6535(3) 0.2924(3) 0.53811(17) 0.0343(6) Uani 1 1 d . . . . .
H35A H 0.640122 0.215636 0.564097 0.041 Uiso 1 1 calc R U . . .
H35B H 0.741097 0.282960 0.516319 0.041 Uiso 1 1 calc R U . . .
C36 C 0.5641(3) 0.3147(3) 0.47194(18) 0.0412(7) Uani 1 1 d . . . . .
H36A H 0.574376 0.392159 0.447206 0.062 Uiso 1 1 calc R U . . .
H36B H 0.477342 0.316960 0.492479 0.062 Uiso 1 1 calc R U . . .
H36C H 0.583510 0.249152 0.433794 0.062 Uiso 1 1 calc R U . . .
C37 C 0.2699(3) 0.8205(3) 0.72767(18) 0.0350(7) Uani 1 1 d . . . . .
H37 H 0.324257 0.856277 0.759471 0.042 Uiso 1 1 calc R U . . .
C38 C 0.1804(3) 0.8956(3) 0.6895(2) 0.0428(8) Uani 1 1 d . . . . .
H38 H 0.174066 0.981103 0.694541 0.051 Uiso 1 1 calc R U . . .
C39 C 0.1003(3) 0.8441(3) 0.6438(2) 0.0411(7) Uani 1 1 d . . . . .
H39 H 0.036901 0.893338 0.617444 0.049 Uiso 1 1 calc R U . . .
C40 C 0.1141(3) 0.7196(3) 0.63716(18) 0.0366(7) Uani 1 1 d . . . . .
H40 H 0.061112 0.681449 0.605665 0.044 Uiso 1 1 calc R U . . .
C41 C 0.2063(3) 0.6516(3) 0.67713(17) 0.0314(6) Uani 1 1 d . . . . .
H41 H 0.215234 0.565866 0.672544 0.038 Uiso 1 1 calc R U . . .
O4 O -0.0443(5) 0.1337(5) 0.5480(3) 0.0869(16) Uani 0.781(6) 1 d D U P A 1
H4O H -0.082963 0.075467 0.538130 0.130 Uiso 0.781(6) 1 calc R U P A 1
C42 C -0.0632(6) 0.1633(5) 0.6271(3) 0.0587(15) Uani 0.781(6) 1 d D U P A 1
H42A H -0.060985 0.088846 0.657495 0.088 Uiso 0.781(6) 1 calc R U P A 1
H42B H -0.144970 0.213099 0.636101 0.088 Uiso 0.781(6) 1 calc R U P A 1
H42C H 0.003291 0.208680 0.642722 0.088 Uiso 0.781(6) 1 calc R U P A 1
O5 O 0.1803(6) 0.0536(7) 0.4774(3) 0.106(2) Uani 0.781(6) 1 d D U P A 1
H5O H 0.123787 0.085339 0.509097 0.159 Uiso 0.781(6) 1 calc R U P A 1
C43 C 0.2968(8) 0.0558(7) 0.5077(4) 0.084(2) Uani 0.781(6) 1 d D U P A 1
H43A H 0.292485 0.124910 0.543064 0.127 Uiso 0.781(6) 1 calc R U P A 1
H43B H 0.359391 0.063646 0.465517 0.127 Uiso 0.781(6) 1 calc R U P A 1
H43C H 0.320839 -0.019467 0.535865 0.127 Uiso 0.781(6) 1 calc R U P A 1
O4B O 0.0374(14) 0.1673(15) 0.5967(8) 0.077(4) Uani 0.219(6) 1 d D U P A 2
H4A H 0.015298 0.241441 0.587560 0.116 Uiso 0.219(6) 1 d DR U P A 2
H4B H 0.096958 0.165643 0.628596 0.116 Uiso 0.219(6) 1 d DR U P A 2
O5B O 0.155(2) 0.140(2) 0.4534(10) 0.110(6) Uani 0.219(6) 1 d D U P A 2
H5A H 0.097192 0.129752 0.487184 0.165 Uiso 0.219(6) 1 d DR U P A 2
H5B H 0.223792 0.102401 0.478493 0.165 Uiso 0.219(6) 1 d DR U P A 2
O6B O 0.353(2) 0.080(2) 0.5475(11) 0.161(8) Uani 0.219(6) 1 d D U P A 2
H6A H 0.309406 0.084179 0.589487 0.241 Uiso 0.219(6) 1 d DR U P A 2
H6B H 0.373045 0.007236 0.535250 0.241 Uiso 0.219(6) 1 d DR U P A 2

loop_
_atom_site_aniso_label
_atom_site_aniso_U_11
_atom_site_aniso_U_22
_atom_site_aniso_U_33
_atom_site_aniso_U_23
_atom_site_aniso_U_13
_atom_site_aniso_U_12
Zn1 0.02010(19) 0.02324(18) 0.0283(2) 0.00102(13) -0.00233(13) -0.00303(13)
O1 0.0541(15) 0.0423(12) 0.0460(13) -0.0188(10) 0.0109(11) -0.0233(11)
O2 0.0364(12) 0.0425(12) 0.0386(11) -0.0090(9) 0.0107(9) -0.0146(10)
O3 0.0389(13) 0.0338(11) 0.0426(12) -0.0065(9) -0.0023(9) -0.0147(9)
N1 0.0225(12) 0.0222(10) 0.0265(11) -0.0007(8) -0.0033(9) -0.0020(9)
N2 0.0194(11) 0.0216(10) 0.0293(11) 0.0006(8) -0.0032(9) -0.0046(8)
N3 0.0212(12) 0.0264(11) 0.0290(11) 0.0008(9) -0.0024(9) -0.0037(9)
N4 0.0225(12) 0.0245(11) 0.0289(11) 0.0014(9) -0.0015(9) -0.0026(9)
N5 0.0218(12) 0.0272(11) 0.0283(11) 0.0011(9) -0.0035(9) -0.0016(9)
C1 0.0283(15) 0.0227(12) 0.0268(13) -0.0005(10) -0.0028(11) -0.0036(11)
C2 0.0351(16) 0.0299(14) 0.0321(14) -0.0019(11) -0.0007(12) -0.0111(12)
C3 0.0338(16) 0.0255(13) 0.0306(14) -0.0011(11) -0.0001(12) -0.0120(11)
C4 0.0206(13) 0.0248(12) 0.0259(12) 0.0026(10) -0.0030(10) -0.0066(10)
C5 0.0231(14) 0.0252(12) 0.0294(13) -0.0004(10) -0.0011(11) -0.0038(10)
C6 0.0197(13) 0.0241(12) 0.0266(13) 0.0009(10) -0.0002(10) -0.0046(10)
C7 0.0226(14) 0.0270(13) 0.0290(13) -0.0002(10) -0.0013(11) -0.0031(11)
C8 0.0221(14) 0.0243(12) 0.0287(13) -0.0013(10) -0.0019(11) -0.0025(10)
C9 0.0195(13) 0.0233(12) 0.0280(13) 0.0011(10) -0.0068(10) -0.0003(10)
C10 0.0245(14) 0.0249(13) 0.0309(14) -0.0002(10) -0.0055(11) -0.0046(10)
C11 0.0233(14) 0.0244(12) 0.0308(13) 0.0016(10) -0.0087(11) -0.0068(10)
C12 0.0252(14) 0.0276(13) 0.0354(15) 0.0049(11) -0.0087(11) -0.0066(11)
C13 0.0268(15) 0.0306(14) 0.0379(15) 0.0030(12) -0.0033(12) -0.0084(12)
C14 0.0206(13) 0.0280(13) 0.0318(14) 0.0045(10) -0.0041(11) -0.0069(10)
C15 0.0218(14) 0.0333(14) 0.0350(15) 0.0047(11) -0.0016(11) -0.0069(11)
C16 0.0193(13) 0.0335(14) 0.0278(13) 0.0039(11) -0.0010(10) -0.0015(11)
C17 0.0242(14) 0.0339(14) 0.0284(14) 0.0043(11) -0.0028(11) 0.0012(11)
C18 0.0270(15) 0.0318(14) 0.0274(13) 0.0031(11) -0.0021(11) 0.0021(11)
C19 0.0248(14) 0.0256(13) 0.0266(13) 0.0020(10) -0.0011(11) 0.0006(10)
C20 0.0285(15) 0.0253(13) 0.0288(13) 0.0000(10) -0.0036(11) -0.0022(11)
C21 0.049(2) 0.0271(14) 0.0401(16) 0.0030(12) 0.0002(14) -0.0138(13)
C22 0.055(2) 0.0419(19) 0.054(2) 0.0126(16) -0.0054(17) 0.0007(16)
C23 0.0339(17) 0.0513(19) 0.0331(15) -0.0057(13) -0.0006(13) -0.0187(14)
C24 0.0345(19) 0.059(2) 0.050(2) -0.0009(16) -0.0080(15) -0.0046(16)
C25 0.0325(16) 0.0358(15) 0.0306(14) -0.0008(11) -0.0055(12) -0.0058(12)
C26 0.048(2) 0.0443(18) 0.0486(19) 0.0109(15) -0.0169(16) -0.0046(16)
C27 0.0272(15) 0.0265(13) 0.0419(16) -0.0056(11) -0.0007(12) -0.0012(11)
C28 0.0390(19) 0.0321(16) 0.055(2) 0.0021(14) -0.0153(15) 0.0055(13)
C29 0.0235(16) 0.0433(17) 0.056(2) -0.0048(15) -0.0066(14) -0.0086(13)
C30 0.040(2) 0.0451(19) 0.064(2) 0.0037(16) -0.0214(17) -0.0008(15)
C31 0.049(2) 0.0329(16) 0.0441(18) 0.0030(13) 0.0053(15) -0.0155(14)
C32 0.073(3) 0.044(2) 0.050(2) 0.0155(16) -0.0013(19) -0.0004(18)
C33 0.0250(15) 0.0401(16) 0.0371(16) -0.0001(12) 0.0041(12) -0.0020(12)
C34 0.0362(19) 0.072(3) 0.052(2) 0.0200(18) 0.0115(16) -0.0041(17)
C35 0.0307(16) 0.0372(16) 0.0325(15) -0.0009(12) 0.0035(12) 0.0018(12)
C36 0.0382(18) 0.0498(19) 0.0348(16) -0.0061(14) -0.0027(13) -0.0026(15)
C37 0.0373(17) 0.0273(14) 0.0408(16) -0.0004(12) -0.0090(13) -0.0033(12)
C38 0.048(2) 0.0258(14) 0.054(2) 0.0017(13) -0.0133(16) 0.0011(13)
C39 0.0364(18) 0.0377(16) 0.0468(18) 0.0075(13) -0.0104(14) 0.0066(13)
C40 0.0314(16) 0.0412(16) 0.0379(16) 0.0018(13) -0.0098(13) -0.0040(13)
C41 0.0310(16) 0.0288(14) 0.0351(15) 0.0013(11) -0.0063(12) -0.0043(12)
O4 0.077(3) 0.104(4) 0.076(3) -0.029(2) -0.018(2) 0.007(3)
C42 0.061(4) 0.054(3) 0.058(3) -0.011(2) -0.025(3) 0.011(2)
O5 0.116(5) 0.126(5) 0.079(3) -0.033(3) -0.002(3) -0.025(4)
C43 0.111(6) 0.080(4) 0.069(4) -0.029(3) -0.003(4) -0.037(4)
O4B 0.064(9) 0.084(9) 0.084(9) -0.008(7) -0.018(7) -0.007(7)
O5B 0.114(11) 0.114(12) 0.106(11) -0.002(10) -0.004(10) -0.034(11)
O6B 0.205(18) 0.150(16) 0.138(16) -0.014(14) -0.004(15) -0.067(15)

_geom_special_details            
;
 All esds (except the esd in the dihedral angle between two l.s. planes)
 are estimated using the full covariance matrix.  The cell esds are taken
 into account individually in the estimation of esds in distances, angles
 and torsion angles; correlations between esds in cell parameters are only
 used when they are defined by crystal symmetry.  An approximate (isotropic)
 treatment of cell esds is used for estimating esds involving l.s. planes.
;

loop_
_geom_bond_atom_site_label_1
_geom_bond_atom_site_label_2
_geom_bond_distance
_geom_bond_site_symmetry_2
_geom_bond_publ_flag
Zn1 N4 2.051(2) . ?
Zn1 N3 2.118(2) . ?
Zn1 N2 2.118(2) . ?
Zn1 N1 2.133(2) . ?
Zn1 N5 2.133(2) . ?
O1 C2 1.224(3) . ?
O2 C7 1.211(3) . ?
O3 C12 1.222(3) . ?
N1 C4 1.342(3) . ?
N1 C1 1.380(3) . ?
N2 C9 1.363(3) . ?
N2 C6 1.374(3) . ?
N3 C11 1.355(3) . ?
N3 C14 1.362(4) . ?
N4 C16 1.360(3) . ?
N4 C19 1.378(3) . ?
N5 C37 1.331(4) . ?
N5 C41 1.336(4) . ?
C1 C20 1.375(4) . ?
C1 C2 1.460(4) . ?
C2 C3 1.515(4) . ?
C3 C4 1.517(4) . ?
C3 C21 1.542(4) . ?
C3 C23 1.543(4) . ?
C4 C5 1.386(4) . ?
C5 C6 1.376(4) . ?
C5 H5 0.9500 . ?
C6 C7 1.477(4) . ?
C7 C8 1.513(4) . ?
C8 C9 1.511(4) . ?
C8 C27 1.543(4) . ?
C8 C25 1.543(4) . ?
C9 C10 1.377(4) . ?
C10 C11 1.388(4) . ?
C10 H10 0.9500 . ?
C11 C12 1.477(4) . ?
C12 C13 1.517(4) . ?
C13 C14 1.514(4) . ?
C13 C31 1.542(4) . ?
C13 C29 1.548(4) . ?
C14 C15 1.366(4) . ?
C15 C16 1.417(4) . ?
C15 H15 0.9500 . ?
C16 C17 1.445(4) . ?
C17 C18 1.371(4) . ?
C17 C33 1.502(4) . ?
C18 C19 1.440(4) . ?
C18 C35 1.499(4) . ?
C19 C20 1.393(4) . ?
C20 H20 0.9500 . ?
C21 C22 1.517(5) . ?
C21 H21A 0.9900 . ?
C21 H21B 0.9900 . ?
C22 H22A 0.9800 . ?
C22 H22B 0.9800 . ?
C22 H22C 0.9800 . ?
C23 C24 1.519(5) . ?
C23 H23A 0.9900 . ?
C23 H23B 0.9900 . ?
C24 H24A 0.9800 . ?
C24 H24B 0.9800 . ?
C24 H24C 0.9800 . ?
C25 C26 1.512(5) . ?
C25 H25A 0.9900 . ?
C25 H25B 0.9900 . ?
C26 H26A 0.9800 . ?
C26 H26B 0.9800 . ?
C26 H26C 0.9800 . ?
C27 C28 1.519(4) . ?
C27 H27A 0.9900 . ?
C27 H27B 0.9900 . ?
C28 H28A 0.9800 . ?
C28 H28B 0.9800 . ?
C28 H28C 0.9800 . ?
C29 C30 1.524(5) . ?
C29 H29A 0.9900 . ?
C29 H29B 0.9900 . ?
C30 H30A 0.9800 . ?
C30 H30B 0.9800 . ?
C30 H30C 0.9800 . ?
C31 C32 1.519(6) . ?
C31 H31A 0.9900 . ?
C31 H31B 0.9900 . ?
C32 H32A 0.9800 . ?
C32 H32B 0.9800 . ?
C32 H32C 0.9800 . ?
C33 C34 1.517(5) . ?
C33 H33A 0.9900 . ?
C33 H33B 0.9900 . ?
C34 H34A 0.9800 . ?
C34 H34B 0.9800 . ?
C34 H34C 0.9800 . ?
C35 C36 1.531(4) . ?
C35 H35A 0.9900 . ?
C35 H35B 0.9900 . ?
C36 H36A 0.9800 . ?
C36 H36B 0.9800 . ?
C36 H36C 0.9800 . ?
C37 C38 1.382(4) . ?
C37 H37 0.9500 . ?
C38 C39 1.381(5) . ?
C38 H38 0.9500 . ?
C39 C40 1.380(5) . ?
C39 H39 0.9500 . ?
C40 C41 1.378(4) . ?
C40 H40 0.9500 . ?
C41 H41 0.9500 . ?
O4 C42 1.408(6) . ?
O4 H4O 0.8400 . ?
C42 H42A 0.9800 . ?
C42 H42B 0.9800 . ?
C42 H42C 0.9800 . ?
O5 C43 1.387(9) . ?
O5 H5O 0.8400 . ?
C43 H43A 0.9800 . ?
C43 H43B 0.9800 . ?
C43 H43C 0.9800 . ?
O4B H4A 0.8452 . ?
O4B H4B 0.8652 . ?
O5B H5A 0.8484 . ?
O5B H5B 0.9318 . ?
O6B H6A 0.8437 . ?
O6B H6B 0.8355 . ?

loop_
_geom_angle_atom_site_label_1
_geom_angle_atom_site_label_2
_geom_angle_atom_site_label_3
_geom_angle
_geom_angle_site_symmetry_1
_geom_angle_site_symmetry_3
_geom_angle_publ_flag
N4 Zn1 N3 89.25(9) . . ?
N4 Zn1 N2 161.34(9) . . ?
N3 Zn1 N2 87.68(9) . . ?
N4 Zn1 N1 89.67(9) . . ?
N3 Zn1 N1 162.98(8) . . ?
N2 Zn1 N1 87.93(8) . . ?
N4 Zn1 N5 103.38(9) . . ?
N3 Zn1 N5 100.80(9) . . ?
N2 Zn1 N5 95.27(9) . . ?
N1 Zn1 N5 95.97(9) . . ?
C4 N1 C1 110.0(2) . . ?
C4 N1 Zn1 127.01(18) . . ?
C1 N1 Zn1 122.79(18) . . ?
C9 N2 C6 109.4(2) . . ?
C9 N2 Zn1 126.87(17) . . ?
C6 N2 Zn1 123.05(17) . . ?
C11 N3 C14 110.5(2) . . ?
C11 N3 Zn1 124.43(18) . . ?
C14 N3 Zn1 124.94(18) . . ?
C16 N4 C19 106.3(2) . . ?
C16 N4 Zn1 126.51(18) . . ?
C19 N4 Zn1 126.98(18) . . ?
C37 N5 C41 117.6(3) . . ?
C37 N5 Zn1 121.65(19) . . ?
C41 N5 Zn1 120.77(19) . . ?
C20 C1 N1 126.6(2) . . ?
C20 C1 C2 123.8(2) . . ?
N1 C1 C2 109.6(2) . . ?
O1 C2 C1 127.3(3) . . ?
O1 C2 C3 125.3(3) . . ?
C1 C2 C3 107.4(2) . . ?
C2 C3 C4 100.5(2) . . ?
C2 C3 C21 110.2(2) . . ?
C4 C3 C21 112.0(2) . . ?
C2 C3 C23 111.2(2) . . ?
C4 C3 C23 113.1(2) . . ?
C21 C3 C23 109.6(2) . . ?
N1 C4 C5 124.6(2) . . ?
N1 C4 C3 112.5(2) . . ?
C5 C4 C3 122.8(2) . . ?
C6 C5 C4 127.2(3) . . ?
C6 C5 H5 116.4 . . ?
C4 C5 H5 116.4 . . ?
N2 C6 C5 128.4(2) . . ?
N2 C6 C7 110.1(2) . . ?
C5 C6 C7 121.5(2) . . ?
O2 C7 C6 126.6(3) . . ?
O2 C7 C8 126.6(2) . . ?
C6 C7 C8 106.8(2) . . ?
C9 C8 C7 101.2(2) . . ?
C9 C8 C27 112.2(2) . . ?
C7 C8 C27 109.6(2) . . ?
C9 C8 C25 113.5(2) . . ?
C7 C8 C25 110.6(2) . . ?
C27 C8 C25 109.5(2) . . ?
N2 C9 C10 124.5(3) . . ?
N2 C9 C8 112.6(2) . . ?
C10 C9 C8 123.0(2) . . ?
C9 C10 C11 127.1(3) . . ?
C9 C10 H10 116.4 . . ?
C11 C10 H10 116.4 . . ?
N3 C11 C10 127.8(2) . . ?
N3 C11 C12 109.8(2) . . ?
C10 C11 C12 122.4(2) . . ?
O3 C12 C11 126.6(3) . . ?
O3 C12 C13 126.5(3) . . ?
C11 C12 C13 106.9(2) . . ?
C14 C13 C12 100.8(2) . . ?
C14 C13 C31 113.7(2) . . ?
C12 C13 C31 110.4(2) . . ?
C14 C13 C29 112.2(2) . . ?
C12 C13 C29 108.8(2) . . ?
C31 C13 C29 110.6(3) . . ?
N3 C14 C15 125.2(2) . . ?
N3 C14 C13 111.9(2) . . ?
C15 C14 C13 122.8(3) . . ?
C14 C15 C16 128.1(3) . . ?
C14 C15 H15 116.0 . . ?
C16 C15 H15 116.0 . . ?
N4 C16 C15 124.6(3) . . ?
N4 C16 C17 110.6(2) . . ?
C15 C16 C17 124.7(3) . . ?
C18 C17 C16 106.4(3) . . ?
C18 C17 C33 127.7(3) . . ?
C16 C17 C33 125.9(3) . . ?
C17 C18 C19 106.6(2) . . ?
C17 C18 C35 128.6(3) . . ?
C19 C18 C35 124.7(3) . . ?
N4 C19 C20 124.0(2) . . ?
N4 C19 C18 110.1(2) . . ?
C20 C19 C18 125.8(3) . . ?
C1 C20 C19 128.4(3) . . ?
C1 C20 H20 115.8 . . ?
C19 C20 H20 115.8 . . ?
C22 C21 C3 115.1(3) . . ?
C22 C21 H21A 108.5 . . ?
C3 C21 H21A 108.5 . . ?
C22 C21 H21B 108.5 . . ?
C3 C21 H21B 108.5 . . ?
H21A C21 H21B 107.5 . . ?
C21 C22 H22A 109.5 . . ?
C21 C22 H22B 109.5 . . ?
H22A C22 H22B 109.5 . . ?
C21 C22 H22C 109.5 . . ?
H22A C22 H22C 109.5 . . ?
H22B C22 H22C 109.5 . . ?
C24 C23 C3 115.2(3) . . ?
C24 C23 H23A 108.5 . . ?
C3 C23 H23A 108.5 . . ?
C24 C23 H23B 108.5 . . ?
C3 C23 H23B 108.5 . . ?
H23A C23 H23B 107.5 . . ?
C23 C24 H24A 109.5 . . ?
C23 C24 H24B 109.5 . . ?
H24A C24 H24B 109.5 . . ?
C23 C24 H24C 109.5 . . ?
H24A C24 H24C 109.5 . . ?
H24B C24 H24C 109.5 . . ?
C26 C25 C8 114.4(3) . . ?
C26 C25 H25A 108.7 . . ?
C8 C25 H25A 108.7 . . ?
C26 C25 H25B 108.7 . . ?
C8 C25 H25B 108.7 . . ?
H25A C25 H25B 107.6 . . ?
C25 C26 H26A 109.5 . . ?
C25 C26 H26B 109.5 . . ?
H26A C26 H26B 109.5 . . ?
C25 C26 H26C 109.5 . . ?
H26A C26 H26C 109.5 . . ?
H26B C26 H26C 109.5 . . ?
C28 C27 C8 113.7(2) . . ?
C28 C27 H27A 108.8 . . ?
C8 C27 H27A 108.8 . . ?
C28 C27 H27B 108.8 . . ?
C8 C27 H27B 108.8 . . ?
H27A C27 H27B 107.7 . . ?
C27 C28 H28A 109.5 . . ?
C27 C28 H28B 109.5 . . ?
H28A C28 H28B 109.5 . . ?
C27 C28 H28C 109.5 . . ?
H28A C28 H28C 109.5 . . ?
H28B C28 H28C 109.5 . . ?
C30 C29 C13 114.1(3) . . ?
C30 C29 H29A 108.7 . . ?
C13 C29 H29A 108.7 . . ?
C30 C29 H29B 108.7 . . ?
C13 C29 H29B 108.7 . . ?
H29A C29 H29B 107.6 . . ?
C29 C30 H30A 109.5 . . ?
C29 C30 H30B 109.5 . . ?
H30A C30 H30B 109.5 . . ?
C29 C30 H30C 109.5 . . ?
H30A C30 H30C 109.5 . . ?
H30B C30 H30C 109.5 . . ?
C32 C31 C13 114.2(3) . . ?
C32 C31 H31A 108.7 . . ?
C13 C31 H31A 108.7 . . ?
C32 C31 H31B 108.7 . . ?
C13 C31 H31B 108.7 . . ?
H31A C31 H31B 107.6 . . ?
C31 C32 H32A 109.5 . . ?
C31 C32 H32B 109.5 . . ?
H32A C32 H32B 109.5 . . ?
C31 C32 H32C 109.5 . . ?
H32A C32 H32C 109.5 . . ?
H32B C32 H32C 109.5 . . ?
C17 C33 C34 113.9(3) . . ?
C17 C33 H33A 108.8 . . ?
C34 C33 H33A 108.8 . . ?
C17 C33 H33B 108.8 . . ?
C34 C33 H33B 108.8 . . ?
H33A C33 H33B 107.7 . . ?
C33 C34 H34A 109.5 . . ?
C33 C34 H34B 109.5 . . ?
H34A C34 H34B 109.5 . . ?
C33 C34 H34C 109.5 . . ?
H34A C34 H34C 109.5 . . ?
H34B C34 H34C 109.5 . . ?
C18 C35 C36 113.2(3) . . ?
C18 C35 H35A 108.9 . . ?
C36 C35 H35A 108.9 . . ?
C18 C35 H35B 108.9 . . ?
C36 C35 H35B 108.9 . . ?
H35A C35 H35B 107.7 . . ?
C35 C36 H36A 109.5 . . ?
C35 C36 H36B 109.5 . . ?
H36A C36 H36B 109.5 . . ?
C35 C36 H36C 109.5 . . ?
H36A C36 H36C 109.5 . . ?
H36B C36 H36C 109.5 . . ?
N5 C37 C38 123.1(3) . . ?
N5 C37 H37 118.4 . . ?
C38 C37 H37 118.4 . . ?
C39 C38 C37 118.7(3) . . ?
C39 C38 H38 120.6 . . ?
C37 C38 H38 120.6 . . ?
C40 C39 C38 118.7(3) . . ?
C40 C39 H39 120.7 . . ?
C38 C39 H39 120.7 . . ?
C41 C40 C39 118.7(3) . . ?
C41 C40 H40 120.7 . . ?
C39 C40 H40 120.7 . . ?
N5 C41 C40 123.2(3) . . ?
N5 C41 H41 118.4 . . ?
C40 C41 H41 118.4 . . ?
C42 O4 H4O 109.5 . . ?
O4 C42 H42A 109.5 . . ?
O4 C42 H42B 109.5 . . ?
H42A C42 H42B 109.5 . . ?
O4 C42 H42C 109.5 . . ?
H42A C42 H42C 109.5 . . ?
H42B C42 H42C 109.5 . . ?
C43 O5 H5O 109.5 . . ?
O5 C43 H43A 109.5 . . ?
O5 C43 H43B 109.5 . . ?
H43A C43 H43B 109.5 . . ?
O5 C43 H43C 109.5 . . ?
H43A C43 H43C 109.5 . . ?
H43B C43 H43C 109.5 . . ?
H4A O4B H4B 105.3 . . ?
H5A O5B H5B 99.2 . . ?
H6A O6B H6B 108.9 . . ?

loop_
_geom_torsion_atom_site_label_1
_geom_torsion_atom_site_label_2
_geom_torsion_atom_site_label_3
_geom_torsion_atom_site_label_4
_geom_torsion
_geom_torsion_site_symmetry_1
_geom_torsion_site_symmetry_2
_geom_torsion_site_symmetry_3
_geom_torsion_site_symmetry_4
_geom_torsion_publ_flag
C4 N1 C1 C20 -177.3(3) . . . . ?
Zn1 N1 C1 C20 7.8(4) . . . . ?
C4 N1 C1 C2 1.6(3) . . . . ?
Zn1 N1 C1 C2 -173.27(18) . . . . ?
C20 C1 C2 O1 -3.2(5) . . . . ?
N1 C1 C2 O1 177.8(3) . . . . ?
C20 C1 C2 C3 176.8(3) . . . . ?
N1 C1 C2 C3 -2.2(3) . . . . ?
O1 C2 C3 C4 -178.2(3) . . . . ?
C1 C2 C3 C4 1.8(3) . . . . ?
O1 C2 C3 C21 63.5(4) . . . . ?
C1 C2 C3 C21 -116.5(3) . . . . ?
O1 C2 C3 C23 -58.2(4) . . . . ?
C1 C2 C3 C23 121.8(3) . . . . ?
C1 N1 C4 C5 178.3(3) . . . . ?
Zn1 N1 C4 C5 -7.1(4) . . . . ?
C1 N1 C4 C3 -0.4(3) . . . . ?
Zn1 N1 C4 C3 174.26(18) . . . . ?
C2 C3 C4 N1 -0.9(3) . . . . ?
C21 C3 C4 N1 116.1(3) . . . . ?
C23 C3 C4 N1 -119.5(3) . . . . ?
C2 C3 C4 C5 -179.6(3) . . . . ?
C21 C3 C4 C5 -62.6(4) . . . . ?
C23 C3 C4 C5 61.8(3) . . . . ?
N1 C4 C5 C6 -2.8(5) . . . . ?
C3 C4 C5 C6 175.7(3) . . . . ?
C9 N2 C6 C5 -178.5(3) . . . . ?
Zn1 N2 C6 C5 10.6(4) . . . . ?
C9 N2 C6 C7 0.9(3) . . . . ?
Zn1 N2 C6 C7 -170.07(17) . . . . ?
C4 C5 C6 N2 0.7(5) . . . . ?
C4 C5 C6 C7 -178.6(3) . . . . ?
N2 C6 C7 O2 177.9(3) . . . . ?
C5 C6 C7 O2 -2.6(5) . . . . ?
N2 C6 C7 C8 -0.9(3) . . . . ?
C5 C6 C7 C8 178.5(2) . . . . ?
O2 C7 C8 C9 -178.3(3) . . . . ?
C6 C7 C8 C9 0.6(3) . . . . ?
O2 C7 C8 C27 -59.7(4) . . . . ?
C6 C7 C8 C27 119.1(2) . . . . ?
O2 C7 C8 C25 61.1(4) . . . . ?
C6 C7 C8 C25 -120.0(2) . . . . ?
C6 N2 C9 C10 179.6(2) . . . . ?
Zn1 N2 C9 C10 -9.8(4) . . . . ?
C6 N2 C9 C8 -0.5(3) . . . . ?
Zn1 N2 C9 C8 170.02(17) . . . . ?
C7 C8 C9 N2 -0.1(3) . . . . ?
C27 C8 C9 N2 -116.7(2) . . . . ?
C25 C8 C9 N2 118.5(2) . . . . ?
C7 C8 C9 C10 179.8(2) . . . . ?
C27 C8 C9 C10 63.1(3) . . . . ?
C25 C8 C9 C10 -61.7(3) . . . . ?
N2 C9 C10 C11 -1.3(4) . . . . ?
C8 C9 C10 C11 178.9(3) . . . . ?
C14 N3 C11 C10 -177.4(3) . . . . ?
Zn1 N3 C11 C10 6.4(4) . . . . ?
C14 N3 C11 C12 1.9(3) . . . . ?
Zn1 N3 C11 C12 -174.36(17) . . . . ?
C9 C10 C11 N3 3.1(5) . . . . ?
C9 C10 C11 C12 -176.1(3) . . . . ?
N3 C11 C12 O3 177.1(3) . . . . ?
C10 C11 C12 O3 -3.6(5) . . . . ?
N3 C11 C12 C13 -3.2(3) . . . . ?
C10 C11 C12 C13 176.1(3) . . . . ?
O3 C12 C13 C14 -177.2(3) . . . . ?
C11 C12 C13 C14 3.1(3) . . . . ?
O3 C12 C13 C31 -56.8(4) . . . . ?
C11 C12 C13 C31 123.5(3) . . . . ?
O3 C12 C13 C29 64.7(4) . . . . ?
C11 C12 C13 C29 -115.0(3) . . . . ?
C11 N3 C14 C15 176.7(3) . . . . ?
Zn1 N3 C14 C15 -7.1(4) . . . . ?
C11 N3 C14 C13 0.3(3) . . . . ?
Zn1 N3 C14 C13 176.47(18) . . . . ?
C12 C13 C14 N3 -2.1(3) . . . . ?
C31 C13 C14 N3 -120.2(3) . . . . ?
C29 C13 C14 N3 113.4(3) . . . . ?
C12 C13 C14 C15 -178.6(3) . . . . ?
C31 C13 C14 C15 63.3(4) . . . . ?
C29 C13 C14 C15 -63.1(4) . . . . ?
N3 C14 C15 C16 -1.9(5) . . . . ?
C13 C14 C15 C16 174.1(3) . . . . ?
C19 N4 C16 C15 -177.9(3) . . . . ?
Zn1 N4 C16 C15 7.3(4) . . . . ?
C19 N4 C16 C17 -0.4(3) . . . . ?
Zn1 N4 C16 C17 -175.18(18) . . . . ?
C14 C15 C16 N4 2.0(5) . . . . ?
C14 C15 C16 C17 -175.1(3) . . . . ?
N4 C16 C17 C18 0.8(3) . . . . ?
C15 C16 C17 C18 178.3(3) . . . . ?
N4 C16 C17 C33 -179.3(3) . . . . ?
C15 C16 C17 C33 -1.8(4) . . . . ?
C16 C17 C18 C19 -0.8(3) . . . . ?
C33 C17 C18 C19 179.3(3) . . . . ?
C16 C17 C18 C35 178.4(3) . . . . ?
C33 C17 C18 C35 -1.5(5) . . . . ?
C16 N4 C19 C20 177.8(3) . . . . ?
Zn1 N4 C19 C20 -7.5(4) . . . . ?
C16 N4 C19 C18 -0.1(3) . . . . ?
Zn1 N4 C19 C18 174.66(18) . . . . ?
C17 C18 C19 N4 0.5(3) . . . . ?
C35 C18 C19 N4 -178.7(3) . . . . ?
C17 C18 C19 C20 -177.3(3) . . . . ?
C35 C18 C19 C20 3.5(4) . . . . ?
N1 C1 C20 C19 1.8(5) . . . . ?
C2 C1 C20 C19 -177.0(3) . . . . ?
N4 C19 C20 C1 -2.4(5) . . . . ?
C18 C19 C20 C1 175.2(3) . . . . ?
C2 C3 C21 C22 59.0(3) . . . . ?
C4 C3 C21 C22 -52.0(4) . . . . ?
C23 C3 C21 C22 -178.4(3) . . . . ?
C2 C3 C23 C24 -61.6(3) . . . . ?
C4 C3 C23 C24 50.6(4) . . . . ?
C21 C3 C23 C24 176.4(3) . . . . ?
C9 C8 C25 C26 -54.5(3) . . . . ?
C7 C8 C25 C26 58.4(3) . . . . ?
C27 C8 C25 C26 179.3(3) . . . . ?
C9 C8 C27 C28 53.1(3) . . . . ?
C7 C8 C27 C28 -58.4(3) . . . . ?
C25 C8 C27 C28 -179.9(3) . . . . ?
C14 C13 C29 C30 -53.6(4) . . . . ?
C12 C13 C29 C30 57.0(3) . . . . ?
C31 C13 C29 C30 178.4(3) . . . . ?
C14 C13 C31 C32 54.7(4) . . . . ?
C12 C13 C31 C32 -57.7(4) . . . . ?
C29 C13 C31 C32 -178.2(3) . . . . ?
C18 C17 C33 C34 93.5(4) . . . . ?
C16 C17 C33 C34 -86.4(4) . . . . ?
C17 C18 C35 C36 -102.0(4) . . . . ?
C19 C18 C35 C36 77.1(4) . . . . ?
C41 N5 C37 C38 -0.1(5) . . . . ?
Zn1 N5 C37 C38 -178.4(3) . . . . ?
N5 C37 C38 C39 0.7(5) . . . . ?
C37 C38 C39 C40 -1.0(5) . . . . ?
C38 C39 C40 C41 0.8(5) . . . . ?
C37 N5 C41 C40 -0.1(4) . . . . ?
Zn1 N5 C41 C40 178.2(2) . . . . ?
C39 C40 C41 N5 -0.2(5) . . . . ?

_refine_diff_density_max         0.883
_refine_diff_density_min         -0.736
_refine_diff_density_rms         0.068

_shelx_res_file                  
;
TITL Zn_TOC_A_0m_a.res in P-1
    Zn_TOC_A_0m.res
    created by SHELXL-2018/3 at 05:47:12 on 28-Nov-2020
REM Old TITL Zn_TOC_A_0m in P-1
REM SHELXT solution in P-1
REM R1 0.136,  Rweak 0.012,  Alpha 0.065,  Orientation as input
REM Formula found by SHELXT:  C43 N4 O5 Br
CELL  1.54178  10.7675  11.1454  17.3148   89.825   87.094   82.139
ZERR    2.000   0.0010   0.0013   0.0024    0.005    0.006    0.005
LATT  1
SFAC C H N O Zn
UNIT 85.12 113.12 10 10.44 2
TEMP -123.150
SIZE 0.19 0.17 0.11
L.S. 10
BOND $H
ACTA
CONF
HTAB
LIST 6
FMAP 2
PLAN 120
DFIX 0.84 O4B H4A O4B H4B O5B H5A O5B H5B O6B H6A O6B H6B
DFIX 1.36 H4A H4B H5A H5B H6A H6B
DFIX 2.1 H6A O1 H4B O1
DFIX 2.0 H5A O4B H5B H6B
DFIX -3.1 O5B H6B
REM DAMP 200
SADI O4 C42 O5 C43
SIMU 0.01 O4 > O6B
DFIX -2.8 O5B O6B
BUMP -0.02
WGHT    0.056900    2.355400
FVAR       0.59428   0.78123
ZN1   5    0.420472    0.587978    0.784422    11.00000    0.02010    0.02324 =
         0.02827    0.00102   -0.00233   -0.00303
O1    4    0.254140    0.167567    0.697579    11.00000    0.05410    0.04226 =
         0.04602   -0.01882    0.01094   -0.02333
O2    4    0.089247    0.614994    1.035184    11.00000    0.03636    0.04253 =
         0.03858   -0.00896    0.01075   -0.01457
O3    4    0.638183    0.957076    0.904936    11.00000    0.03887    0.03378 =
         0.04255   -0.00648   -0.00229   -0.01473
N1    3    0.327583    0.430794    0.784248    11.00000    0.02247    0.02219 =
         0.02648   -0.00065   -0.00331   -0.00202
N2    3    0.332281    0.630783    0.894891    11.00000    0.01940    0.02163 =
         0.02930    0.00056   -0.00316   -0.00457
N3    3    0.545918    0.712457    0.807806    11.00000    0.02122    0.02637 =
         0.02900    0.00075   -0.00242   -0.00366
N4    3    0.545346    0.511739    0.699124    11.00000    0.02249    0.02449 =
         0.02895    0.00137   -0.00145   -0.00256
N5    3    0.283702    0.700220    0.722016    11.00000    0.02182    0.02720 =
         0.02834    0.00112   -0.00354   -0.00161
C1    1    0.351099    0.342907    0.727405    11.00000    0.02832    0.02274 =
         0.02679   -0.00049   -0.00278   -0.00363
C2    1    0.262764    0.255202    0.738406    11.00000    0.03515    0.02990 =
         0.03210   -0.00187   -0.00073   -0.01109
C3    1    0.181535    0.292039    0.810732    11.00000    0.03376    0.02548 =
         0.03063   -0.00110   -0.00008   -0.01201
C4    1    0.233300    0.406359    0.832908    11.00000    0.02062    0.02482 =
         0.02590    0.00264   -0.00298   -0.00661
C5    1    0.188567    0.475162    0.897524    11.00000    0.02306    0.02523 =
         0.02941   -0.00038   -0.00106   -0.00381
AFIX  43
H5    2    0.118774    0.450338    0.925976    11.00000   -1.20000
AFIX   0
C6    1    0.234135    0.575483    0.924998    11.00000    0.01974    0.02410 =
         0.02661    0.00093   -0.00025   -0.00456
C7    1    0.178927    0.639001    0.995999    11.00000    0.02262    0.02702 =
         0.02904   -0.00016   -0.00135   -0.00311
C8    1    0.254374    0.741361    1.009413    11.00000    0.02212    0.02435 =
         0.02873   -0.00133   -0.00189   -0.00250
C9    1    0.348226    0.725656    0.941116    11.00000    0.01949    0.02332 =
         0.02804    0.00106   -0.00680   -0.00032
C10   1    0.439056    0.800186    0.927878    11.00000    0.02445    0.02488 =
         0.03087   -0.00020   -0.00545   -0.00462
AFIX  43
H10   2    0.439397    0.864333    0.963838    11.00000   -1.20000
AFIX   0
C11   1    0.530124    0.791817    0.867758    11.00000    0.02330    0.02444 =
         0.03078    0.00155   -0.00866   -0.00678
C12   1    0.628108    0.872560    0.861928    11.00000    0.02523    0.02761 =
         0.03543    0.00487   -0.00875   -0.00655
C13   1    0.714441    0.830207    0.792517    11.00000    0.02679    0.03065 =
         0.03789    0.00302   -0.00332   -0.00842
C14   1    0.649032    0.729277    0.762328    11.00000    0.02062    0.02797 =
         0.03177    0.00448   -0.00414   -0.00686
C15   1    0.694470    0.660314    0.699378    11.00000    0.02184    0.03327 =
         0.03502    0.00473   -0.00163   -0.00691
AFIX  43
H15   2    0.765832    0.684253    0.672147    11.00000   -1.20000
AFIX   0
C16   1    0.648437    0.557522    0.669628    11.00000    0.01929    0.03346 =
         0.02784    0.00386   -0.00099   -0.00152
C17   1    0.707540    0.483733    0.605941    11.00000    0.02421    0.03394 =
         0.02837    0.00433   -0.00276    0.00120
C18   1    0.636108    0.392416    0.596953    11.00000    0.02703    0.03179 =
         0.02742    0.00305   -0.00208    0.00210
C19   1    0.535668    0.410380    0.655631    11.00000    0.02477    0.02561 =
         0.02660    0.00202   -0.00113    0.00058
C20   1    0.443792    0.335094    0.669319    11.00000    0.02849    0.02534 =
         0.02876    0.00004   -0.00357   -0.00225
AFIX  43
H20   2    0.445402    0.269883    0.633916    11.00000   -1.20000
AFIX   0
C21   1    0.202260    0.192936    0.872849    11.00000    0.04852    0.02706 =
         0.04014    0.00303    0.00024   -0.01380
AFIX  23
H21A  2    0.147376    0.218799    0.919085    11.00000   -1.20000
H21B  2    0.175442    0.117915    0.852871    11.00000   -1.20000
AFIX   0
C22   1    0.336174    0.163741    0.897473    11.00000    0.05539    0.04191 =
         0.05385    0.01263   -0.00544    0.00073
AFIX 137
H22A  2    0.391540    0.136629    0.852414    11.00000   -1.50000
H22B  2    0.340692    0.099380    0.936329    11.00000   -1.50000
H22C  2    0.362825    0.236349    0.919588    11.00000   -1.50000
AFIX   0
C23   1    0.041256    0.314960    0.792985    11.00000    0.03386    0.05131 =
         0.03314   -0.00570   -0.00055   -0.01871
AFIX  23
H23A  2    0.017160    0.239259    0.772184    11.00000   -1.20000
H23B  2   -0.008582    0.333908    0.842117    11.00000   -1.20000
AFIX   0
C24   1    0.006045    0.416481    0.736099    11.00000    0.03446    0.05939 =
         0.05021   -0.00087   -0.00802   -0.00464
AFIX 137
H24A  2    0.054769    0.399090    0.687109    11.00000   -1.50000
H24B  2    0.024376    0.493130    0.757414    11.00000   -1.50000
H24C  2   -0.083724    0.422714    0.727077    11.00000   -1.50000
AFIX   0
C25   1    0.315348    0.727028    1.088269    11.00000    0.03251    0.03579 =
         0.03065   -0.00078   -0.00555   -0.00580
AFIX  23
H25A  2    0.363846    0.795175    1.095341    11.00000   -1.20000
H25B  2    0.247991    0.732824    1.129724    11.00000   -1.20000
AFIX   0
C26   1    0.401495    0.609423    1.097549    11.00000    0.04814    0.04431 =
         0.04860    0.01094   -0.01685   -0.00464
AFIX 137
H26A  2    0.353863    0.541209    1.092480    11.00000   -1.50000
H26B  2    0.436745    0.607426    1.148693    11.00000   -1.50000
H26C  2    0.469720    0.603400    1.057490    11.00000   -1.50000
AFIX   0
C27   1    0.167776    0.863528    1.007361    11.00000    0.02723    0.02652 =
         0.04190   -0.00555   -0.00069   -0.00121
AFIX  23
H27A  2    0.103206    0.865800    1.050318    11.00000   -1.20000
H27B  2    0.218164    0.929734    1.016075    11.00000   -1.20000
AFIX   0
C28   1    0.102692    0.886413    0.931863    11.00000    0.03904    0.03207 =
         0.05503    0.00212   -0.01534    0.00550
AFIX 137
H28A  2    0.165865    0.886121    0.889054    11.00000   -1.50000
H28B  2    0.049695    0.965265    0.934362    11.00000   -1.50000
H28C  2    0.050524    0.822620    0.923460    11.00000   -1.50000
AFIX   0
C29   1    0.846121    0.782756    0.820899    11.00000    0.02346    0.04334 =
         0.05585   -0.00482   -0.00657   -0.00862
AFIX  23
H29A  2    0.901801    0.753205    0.775711    11.00000   -1.20000
H29B  2    0.881366    0.851005    0.844086    11.00000   -1.20000
AFIX   0
C30   1    0.846836    0.681131    0.880059    11.00000    0.03955    0.04507 =
         0.06439    0.00367   -0.02141   -0.00075
AFIX 137
H30A  2    0.811323    0.613304    0.857916    11.00000   -1.50000
H30B  2    0.796354    0.710950    0.926499    11.00000   -1.50000
H30C  2    0.933292    0.653802    0.893796    11.00000   -1.50000
AFIX   0
C31   1    0.722000    0.934851    0.734792    11.00000    0.04945    0.03293 =
         0.04414    0.00300    0.00530   -0.01554
AFIX  23
H31A  2    0.760595    0.999255    0.759984    11.00000   -1.20000
H31B  2    0.777925    0.904554    0.689871    11.00000   -1.20000
AFIX   0
C32   1    0.596026    0.989836    0.705753    11.00000    0.07264    0.04416 =
         0.05042    0.01552   -0.00129   -0.00044
AFIX 137
H32A  2    0.608391    1.055161    0.669345    11.00000   -1.50000
H32B  2    0.540679    1.022522    0.749589    11.00000   -1.50000
H32C  2    0.557748    0.927293    0.679592    11.00000   -1.50000
AFIX   0
C33   1    0.824190    0.505020    0.559641    11.00000    0.02496    0.04006 =
         0.03705   -0.00010    0.00407   -0.00204
AFIX  23
H33A  2    0.867162    0.426313    0.539465    11.00000   -1.20000
H33B  2    0.881577    0.538129    0.594330    11.00000   -1.20000
AFIX   0
C34   1    0.800011    0.591054    0.492330    11.00000    0.03620    0.07199 =
         0.05169    0.01997    0.01150   -0.00411
AFIX 137
H34A  2    0.879147    0.596447    0.462823    11.00000   -1.50000
H34B  2    0.764644    0.671500    0.512016    11.00000   -1.50000
H34C  2    0.740621    0.560795    0.458667    11.00000   -1.50000
AFIX   0
C35   1    0.653499    0.292408    0.538113    11.00000    0.03072    0.03722 =
         0.03255   -0.00089    0.00352    0.00184
AFIX  23
H35A  2    0.640122    0.215636    0.564097    11.00000   -1.20000
H35B  2    0.741097    0.282960    0.516319    11.00000   -1.20000
AFIX   0
C36   1    0.564139    0.314674    0.471943    11.00000    0.03820    0.04982 =
         0.03484   -0.00605   -0.00270   -0.00257
AFIX 137
H36A  2    0.574376    0.392159    0.447206    11.00000   -1.50000
H36B  2    0.477342    0.316960    0.492479    11.00000   -1.50000
H36C  2    0.583510    0.249152    0.433794    11.00000   -1.50000
AFIX   0
C37   1    0.269940    0.820458    0.727670    11.00000    0.03733    0.02727 =
         0.04078   -0.00044   -0.00904   -0.00331
AFIX  43
H37   2    0.324257    0.856277    0.759471    11.00000   -1.20000
AFIX   0
C38   1    0.180402    0.895605    0.689475    11.00000    0.04812    0.02576 =
         0.05385    0.00173   -0.01329    0.00109
AFIX  43
H38   2    0.174066    0.981103    0.694541    11.00000   -1.20000
AFIX   0
C39   1    0.100258    0.844057    0.643778    11.00000    0.03639    0.03766 =
         0.04679    0.00751   -0.01044    0.00656
AFIX  43
H39   2    0.036901    0.893338    0.617444    11.00000   -1.20000
AFIX   0
C40   1    0.114094    0.719562    0.637159    11.00000    0.03142    0.04117 =
         0.03789    0.00183   -0.00978   -0.00399
AFIX  43
H40   2    0.061112    0.681449    0.605665    11.00000   -1.20000
AFIX   0
C41   1    0.206292    0.651569    0.677135    11.00000    0.03096    0.02881 =
         0.03509    0.00129   -0.00628   -0.00435
AFIX  43
H41   2    0.215234    0.565866    0.672544    11.00000   -1.20000
AFIX   0
PART 1 21
O4    4   -0.044350    0.133747    0.547978    21.00000    0.07696    0.10395 =
         0.07579   -0.02938   -0.01769    0.00743
AFIX 147
H4O   2   -0.082963    0.075467    0.538130    21.00000   -1.50000
AFIX   0
C42   1   -0.063185    0.163342    0.627086    21.00000    0.06120    0.05375 =
         0.05826   -0.01073   -0.02497    0.01099
AFIX 137
H42A  2   -0.060985    0.088846    0.657495    21.00000   -1.50000
H42B  2   -0.144970    0.213099    0.636101    21.00000   -1.50000
H42C  2    0.003291    0.208680    0.642722    21.00000   -1.50000
AFIX   0
PART 1 21
O5    4    0.180310    0.053598    0.477377    21.00000    0.11550    0.12622 =
         0.07865   -0.03330   -0.00154   -0.02453
AFIX 147
H5O   2    0.123787    0.085339    0.509097    21.00000   -1.50000
AFIX   0
C43   1    0.296808    0.055836    0.507680    21.00000    0.11090    0.08005 =
         0.06899   -0.02857   -0.00275   -0.03738
AFIX 137
H43A  2    0.292485    0.124910    0.543064    21.00000   -1.50000
H43B  2    0.359391    0.063646    0.465517    21.00000   -1.50000
H43C  2    0.320839   -0.019467    0.535865    21.00000   -1.50000
AFIX   0
PART 2 -21
O4B   4    0.037448    0.167274    0.596698   -21.00000    0.06420    0.08437 =
         0.08391   -0.00837   -0.01767   -0.00672
AFIX   3
H4A   2    0.015298    0.241441    0.587560   -21.00000   -1.50000
H4B   2    0.096958    0.165643    0.628596   -21.00000   -1.50000
AFIX   0
O5B   4    0.154548    0.140257    0.453409   -21.00000    0.11387    0.11392 =
         0.10629   -0.00193   -0.00369   -0.03424
AFIX   3
H5A   2    0.097192    0.129752    0.487184   -21.00000   -1.50000
H5B   2    0.223792    0.102401    0.478493   -21.00000   -1.50000
AFIX   0
O6B   4    0.353233    0.080024    0.547542   -21.00000    0.20513    0.14984 =
         0.13833   -0.01437   -0.00400   -0.06738
AFIX   3
H6A   2    0.309406    0.084179    0.589487   -21.00000   -1.50000
H6B   2    0.373045    0.007236    0.535250   -21.00000   -1.50000
AFIX   0
HKLF 4


REM  Zn_TOC_A_0m_a.res in P-1
REM wR2 = 0.1428, GooF = S = 1.050, Restrained GooF = 1.056 for all data
REM R1 = 0.0532 for 6640 Fo > 4sig(Fo) and 0.0674 for all 8185 data
REM 527 parameters refined using 60 restraints

END

WGHT      0.0569      2.3554

REM Instructions for potential hydrogen bonds
EQIV $1 -x, -y+1, -z+2
HTAB C5 O2_$1
EQIV $2 x, y+1, z
HTAB C38 O1_$2
HTAB C41 N1
EQIV $3 -x, -y, -z+1
HTAB O4 O5_$3
HTAB O5 O4
HTAB O4B O1
HTAB O5B O4B
HTAB O5B O6B
HTAB O6B O1

REM Highest difference peak  0.883,  deepest hole -0.736,  1-sigma level  0.068
Q1    1   0.3979  0.5950  0.8514  11.00000  0.05    0.88
Q2    1   0.4372  0.5760  0.7216  11.00000  0.05    0.88
Q3    1   0.3977  0.5062  0.7699  11.00000  0.05    0.52
Q4    1   0.4401  0.6786  0.8203  11.00000  0.05    0.40
Q5    1   0.2156  0.5865  0.9649  11.00000  0.05    0.30
Q6    1   0.5084  0.6638  0.7845  11.00000  0.05    0.30
Q7    1   0.5045  0.6156  0.7357  11.00000  0.05    0.29
Q8    1   0.2028  0.5366  0.9052  11.00000  0.05    0.28
Q9    1   0.2036  0.3465  0.8192  11.00000  0.05    0.28
Q10   1   0.5348  0.7074  0.8499  11.00000  0.05    0.28
Q11   1   0.6313  0.9579  0.9647  11.00000  0.05    0.28
Q12   1   0.1637  0.8622  0.9607  11.00000  0.05    0.28
Q13   1   0.2138  0.0995  0.5441  11.00000  0.05    0.28
Q14   1   0.3120  0.2961  0.7338  11.00000  0.05    0.27
Q15   1   0.5631  0.7018  0.7422  11.00000  0.05    0.27
Q16   1   0.6788  0.6779  0.7406  11.00000  0.05    0.27
Q17   1   0.8098  0.8465  0.7282  11.00000  0.05    0.26
Q18   1   0.6237  0.9839  0.8326  11.00000  0.05    0.26
Q19   1   0.5174  0.5051  0.7618  11.00000  0.05    0.25
Q20   1   0.3035  0.7333  0.9783  11.00000  0.05    0.25
Q21   1   0.4383  0.5362  1.1480  11.00000  0.05    0.24
Q22   1   0.6893  0.7694  0.7748  11.00000  0.05    0.24
Q23   1   0.5425  0.7727  0.8175  11.00000  0.05    0.24
Q24   1   0.0948  0.0798  0.5121  11.00000  0.05    0.23
Q25   1   0.2574  0.7228  0.8441  11.00000  0.05    0.23
Q26   1   0.0549  0.6385  1.0962  11.00000  0.05    0.23
Q27   1   0.4518  0.6780  0.7397  11.00000  0.05    0.23
Q28   1   0.7031  0.2070  0.5689  11.00000  0.05    0.23
Q29   1   0.7061  0.8298  0.8425  11.00000  0.05    0.22
Q30   1   0.6382  0.7210  0.8330  11.00000  0.05    0.22
Q31   1   0.5920  0.5451  0.6912  11.00000  0.05    0.22
Q32   1   0.6612  0.6257  0.6831  11.00000  0.05    0.22
Q33   1   0.6797  0.6011  0.6943  11.00000  0.05    0.22
Q34   1   0.5403  0.4614  0.6779  11.00000  0.05    0.22
Q35   1   0.5285  0.2388  0.4597  11.00000  0.05    0.22
Q36   1   0.2154  0.2702  0.7731  11.00000  0.05    0.21
Q37   1   0.2023  0.6402  0.7497  11.00000  0.05    0.21
Q38   1   0.0473  0.0984  0.5182  11.00000  0.05    0.21
Q39   1   0.2851  0.6038  0.9025  11.00000  0.05    0.21
Q40   1   0.0836  0.8799  1.0016  11.00000  0.05    0.21
Q41   1   0.6666  0.2420  0.6830  11.00000  0.05    0.21
Q42   1   0.7578  0.4983  0.5863  11.00000  0.05    0.21
Q43   1   0.1042  0.7078  0.6964  11.00000  0.05    0.21
Q44   1   0.1147  0.7002  0.5690  11.00000  0.05    0.21
Q45   1   0.5655  0.8339  0.8728  11.00000  0.05    0.21
Q46   1   0.0982  0.6134  0.9728  11.00000  0.05    0.21
Q47   1  -0.2195  0.1820  0.5955  11.00000  0.05    0.21
Q48   1   0.5468  0.9078  0.6676  11.00000  0.05    0.21
Q49   1   0.4615  0.7625  0.7622  11.00000  0.05    0.20
Q50   1   0.4212  0.7353  0.9245  11.00000  0.05    0.20
Q51   1   0.0195  0.6639  0.6531  11.00000  0.05    0.20
Q52   1   0.3434  0.3645  0.7762  11.00000  0.05    0.20
Q53   1   0.1233  0.8848  1.0569  11.00000  0.05    0.20
Q54   1   0.2705  0.7445  1.0516  11.00000  0.05    0.20
Q55   1   0.6818  0.4458  0.5836  11.00000  0.05    0.20
Q56   1   0.5671  0.3852  0.5196  11.00000  0.05    0.20
Q57   1   0.1617  0.8383  1.0149  11.00000  0.05    0.20
Q58   1   0.2886  0.8388  0.8349  11.00000  0.05    0.20
Q59   1   0.6632  0.2366  0.6029  11.00000  0.05    0.20
Q60   1   0.5078  0.7862  0.9110  11.00000  0.05    0.20
Q61   1   0.6187  0.3234  0.5816  11.00000  0.05    0.20
Q62   1   0.8174  0.7953  0.8862  11.00000  0.05    0.19
Q63   1   0.3379  0.3837  0.7569  11.00000  0.05    0.19
Q64   1   0.2265  0.6955  1.0060  11.00000  0.05    0.19
Q65   1   0.4634  0.0824  0.4284  11.00000  0.05    0.19
Q66   1   0.3550  0.6847  0.7778  11.00000  0.05    0.19
Q67   1   0.8627  0.7615  0.7551  11.00000  0.05    0.19
Q68   1   0.1712  0.1881  0.9413  11.00000  0.05    0.19
Q69   1   0.5128  0.3438  0.6654  11.00000  0.05    0.19
Q70   1   0.4174  0.7733  0.8071  11.00000  0.05    0.19
Q71   1   0.6582  0.5377  0.6204  11.00000  0.05    0.19
Q72   1   0.6390  0.3716  0.5529  11.00000  0.05    0.19
Q73   1  -0.1176  0.0566  0.5707  11.00000  0.05    0.19
Q74   1   0.2177  0.1736  0.8084  11.00000  0.05    0.19
Q75   1   0.5411  0.4039  0.4460  11.00000  0.05    0.19
Q76   1   0.0493  0.3224  0.7420  11.00000  0.05    0.19
Q77   1   0.2401  0.1564  0.7599  11.00000  0.05    0.19
Q78   1   0.8594  0.6629  0.9516  11.00000  0.05    0.18
Q79   1   0.6007  0.3815  0.6373  11.00000  0.05    0.18
Q80   1   0.2552  0.1468  0.6244  11.00000  0.05    0.18
Q81   1   0.0640  0.6421  0.5960  11.00000  0.05    0.18
Q82   1   0.2692  0.1053  0.4729  11.00000  0.05    0.18
Q83   1   0.3158  0.8064  1.1462  11.00000  0.05    0.18
Q84   1   0.1398  0.0477  0.7900  11.00000  0.05    0.18
Q85   1   0.9020  0.6427  0.4825  11.00000  0.05    0.18
Q86   1   0.2654  0.7215  0.9068  11.00000  0.05    0.18
Q87   1   0.3016  0.7011  0.6505  11.00000  0.05    0.18
Q88   1   0.2417  0.7418  1.1108  11.00000  0.05    0.18
Q89   1   0.2239  0.9567  0.9764  11.00000  0.05    0.18
Q90   1   0.0999  0.8194  0.8876  11.00000  0.05    0.18
Q91   1   0.4067 -0.0024  0.5112  11.00000  0.05    0.18
Q92   1   0.1576  0.8405  0.6944  11.00000  0.05    0.18
Q93   1   0.1371  0.8818  0.8866  11.00000  0.05    0.18
Q94   1   0.0416  0.2258  0.7389  11.00000  0.05    0.18
Q95   1  -0.0072  0.2393  0.5487  11.00000  0.05    0.18
Q96   1   0.5820  0.2801  0.4302  11.00000  0.05    0.17
Q97   1   0.1133  0.1183  0.3818  11.00000  0.05    0.17
Q98   1   0.1682  0.8775  0.7786  11.00000  0.05    0.17
Q99   1   0.3226  0.7387  1.0217  11.00000  0.05    0.17
Q100  1   0.7414  0.3137  0.6026  11.00000  0.05    0.17
Q101  1   0.4021  0.2583  0.8508  11.00000  0.05    0.17
Q102  1   0.4591  0.4366  1.0643  11.00000  0.05    0.17
Q103  1   0.4122  0.6002  0.9417  11.00000  0.05    0.17
Q104  1   0.2620  0.8333  1.0418  11.00000  0.05    0.17
Q105  1   0.0800  0.8576  0.7431  11.00000  0.05    0.17
Q106  1   0.5209  0.7388  0.9712  11.00000  0.05    0.17
Q107  1   0.8093  0.4819  0.6247  11.00000  0.05    0.17
Q108  1   0.5264  0.8971  0.7543  11.00000  0.05    0.17
Q109  1   0.6896  0.5611  0.4565  11.00000  0.05    0.17
Q110  1   0.4173  0.3351  0.7153  11.00000  0.05    0.17
Q111  1   0.5516  0.7938  0.7507  11.00000  0.05    0.17
Q112  1   0.3204  0.8176  1.0995  11.00000  0.05    0.17
Q113  1   0.5233  0.7193  0.9182  11.00000  0.05    0.17
Q114  1   0.3212  0.1115  0.6684  11.00000  0.05    0.17
Q115  1   0.7641  0.5680  0.5417  11.00000  0.05    0.17
Q116  1  -0.0147  1.0381  0.9093  11.00000  0.05    0.17
Q117  1   0.2994  0.6847  1.1665  11.00000  0.05    0.17
Q118  1   0.3182  0.4351  0.8379  11.00000  0.05    0.17
Q119  1   0.5894  0.4985  0.6337  11.00000  0.05    0.17
Q120  1   0.2022  0.4632  0.8587  11.00000  0.05    0.17
;
_shelx_res_checksum              21449

_shelx_hkl_file                  
;
   3   0   0 97.4417 7.95097   1
   4   0   0 536.417 27.5663   1
  -5   0   0 333.263 15.9641   7
   5   0   0 383.296 21.6668   1
   7   0   0 131.327 12.4119   5
   8   0   0 521.984 30.9978   5
   9   0   0 124.246 13.8089   5
 -10   0   0 64.9330 8.14735   2
  10   0   0 91.8306 12.8448   5
 -11   0   0 91.4604 10.9097   2
  11   0   0 102.593 12.7807   5
  12   0   0 58.8756 8.84488   5
  13   0   0 119.427 10.3496   5
  13  -1   0 -0.8510 3.23674   5
  12  -1   0 152.256 13.1489   5
  11  -1   0 94.7556 11.5640   5
  10  -1   0 81.4348 12.1727   5
   9  -1   0 -0.7640 5.95436   5
   8  -1   0 216.078 16.3833   5
  -8   1   0 189.033 26.8285   3
   7  -1   0 25.4683 7.02655   5
   6  -1   0 112.260 11.6951   1
   6  -1   0 119.392 11.1765   5
   5  -1   0 861.582 42.4689   1
   4  -1   0 9.01683 4.10285   1
   3  -1   0 894.136 41.0476   1
   2  -1   0 72.1006 6.23396   1
   1  -1   0 1258.17 53.6420   1
  -1  -1   0 1567.33 66.4181   7
  -2  -1   0 273.277 14.6736   3
  -2  -1   0 264.081 12.1427   7
   2   1   0 256.081 14.0787   1
  -3  -1   0 1760.58 77.5518   7
  -3  -1   0 1816.95 81.4783   3
   3   1   0 1920.74 80.9560   1
  -4  -1   0 18.0026 6.17126   3
   4   1   0 16.6794 4.90969   1
   5   1   0 93.1689 9.98786   1
   7   1   0 601.312 31.3369   5
   8   1   0 481.529 35.3913   5
  -9  -1   0 1012.37 46.0311   2
   9   1   0 1053.22 51.1788   5
 -10  -1   0 50.0495 6.66716   2
  10   1   0 51.1041 11.3010   5
 -11  -1   0 1.74647 4.80929   2
  11   1   0 2.50842 6.26597   5
 -12  -1   0 1.80027 6.80633   2
  12   1   0 16.3507 6.25362   5
  13   1   0 54.5656 9.30504   5
  13  -2   0 2.77377 2.79572   5
  12  -2   0 8.71461 5.83672   5
  11  -2   0 51.7927 8.79576   5
  10  -2   0 225.408 17.5205   5
   9  -2   0 93.5255 12.6346   5
   8  -2   0 10.4425 8.23374   6
   8  -2   0 10.6127 6.60919   5
  -8   2   0 29.4456 17.8733   3
   7  -2   0 193.050 15.0644   5
   7  -2   0 192.545 13.8249   6
  -7   2   0 188.845 21.7416   3
   6  -2   0 66.5870 9.36232   1
  -6   2   0 63.5939 13.4008   3
   5  -2   0 1005.65 48.5707   1
   4  -2   0 819.536 39.2335   1
   3  -2   0 74.0218 6.49382   1
   2  -2   0 2394.96 103.081   1
  -2   2   0 2390.11 104.635   3
   1  -2   0 706.771 31.1692   1
  -1   2   0 716.126 33.3027   3
   0   2   0 1080.51 48.2899   3
  -3  -2   0 291.996 17.5914   3
  -4  -2   0 33.5418 7.74616   3
  -7  -2   0 294.270 15.2705   2
   7   2   0 300.836 19.3072   5
  -8  -2   0 190.789 11.5565   2
   8   2   0 195.428 17.3957   5
   9   2   0 104.937 12.7410   5
 -10  -2   0 43.7183 6.03042   2
  10   2   0 38.6425 10.9339   5
 -11  -2   0 -4.4532 4.29525   2
  11   2   0 -0.5477 6.05831   5
 -12  -2   0 6.66638 4.49607   2
  12   2   0 4.19171 5.47004   5
  13   2   0 6.87346 5.67041   5
  12  -3   0 4.34752 4.37623   5
  11  -3   0 5.31666 7.80830   5
  10  -3   0 26.9662 7.72520   5
   9  -3   0 339.000 29.8759   5
   8  -3   0 152.122 14.3445   5
   8  -3   0 144.875 12.6632   6
   7  -3   0 6.17769 5.55797   6
  -7   3   0 5.29111 11.5771   3
   6  -3   0 37.3369 6.84411   6
   6  -3   0 65.0322 9.26466   5
  -6   3   0 58.1988 14.5961   3
   5  -3   0 188.469 15.0925   1
  -5   3   0 185.511 18.1148   3
   4  -3   0 820.548 39.1302   1
  -4   3   0 816.490 43.7213   3
   3  -3   0 1018.87 47.2407   1
  -3   3   0 1077.76 51.5201   3
   2  -3   0 35.0521 6.02153   1
  -2   3   0 34.0559 6.98710   3
   1  -3   0 656.495 30.8526   1
  -1   3   0 732.816 34.2586   3
   0  -3   0 94.7846 9.05352   3
   0   3   0 94.0519 8.71354   3
  -1  -3   0 745.924 37.0594   3
   1   3   0 781.217 37.0879   3
  -2  -3   0 393.297 22.5323   3
   2   3   0 425.813 23.3022   3
  -3  -3   0 4622.57 207.580   3
   3   3   0 5008.76 208.530   3
  -4  -3   0 3197.54 141.944   3
  -5  -3   0 929.044 40.7453   2
  -6  -3   0 7.63529 3.01633   2
   7   3   0 34.7741 7.51045   5
   7   3   0 31.0077 4.52829   4
  -8  -3   0 69.5523 6.80257   2
   8   3   0 70.2694 6.72655   4
  -9  -3   0 90.3065 8.03588   2
   9   3   0 52.5162 9.85166   5
 -10  -3   0 19.3584 4.68908   2
  10   3   0 14.2752 7.34969   5
 -11  -3   0 108.120 9.19720   2
  11   3   0 121.628 12.7632   5
 -12  -3   0 3.82166 3.69301   2
  12   3   0 1.23411 5.33414   5
  13   3   0 3.94931 3.94940   5
  12  -4   0 22.1155 4.92485   5
  11  -4   0 -5.2627 5.07201   5
  10  -4   0 8.30195 6.32098   5
   9  -4   0 98.4865 12.7252   5
   8  -4   0 360.615 22.4873   5
   8  -4   0 325.346 18.9002   6
   7  -4   0 28.6183 9.61934   6
   7  -4   0 40.8442 8.12958   5
  -7   4   0 16.6202 22.5354   3
   6  -4   0 55.4283 7.12543   6
   6  -4   0 48.6654 8.19409   5
  -6   4   0 47.7704 14.5332   3
   5  -4   0 59.2976 8.04316   1
   5  -4   0 57.1252 7.19938   6
  -5   4   0 48.4856 11.8458   3
   4  -4   0 41.8372 6.27042   1
  -4   4   0 48.5401 11.1297   3
   3  -4   0 1292.18 56.6536   1
  -3   4   0 1238.86 62.1274   3
   2  -4   0 915.745 41.6158   1
  -2   4   0 948.986 46.8721   3
   1  -4   0 58.2471 5.35689   1
  -1   4   0 64.5051 8.96748   3
   0  -4   0 1507.32 68.7597   3
   0   4   0 1388.09 70.0601   3
  -1  -4   0 338.526 21.5602   3
   1   4   0 351.216 21.2798   3
  -2  -4   0 292.014 20.4283   3
   2   4   0 348.590 23.3025   3
  -3  -4   0 1895.20 83.2832   2
  -3  -4   0 1854.20 90.0533   3
   3   4   0 2119.43 91.1311   3
  -4  -4   0 1237.04 54.2303   2
  -5  -4   0 939.566 41.4385   2
  -6  -4   0 315.520 15.8911   2
  -7  -4   0 66.0762 6.33253   2
   7   4   0 57.1966 6.29955   4
   7   4   0 59.8583 9.52031   5
  -8  -4   0 50.7065 6.14367   2
   8   4   0 61.1021 9.74402   5
   8   4   0 45.0422 5.48871   4
  -9  -4   0 19.2855 4.72291   2
   9   4   0 13.8518 3.78637   4
   9   4   0 17.1744 7.41284   5
 -10  -4   0 153.795 10.3744   2
  10   4   0 135.833 13.8959   5
 -11  -4   0 183.118 11.4614   2
  11   4   0 174.822 14.9012   5
 -12  -4   0 66.2246 6.68118   2
  12   4   0 63.7694 9.49535   5
  13   4   0 7.34454 5.86156   5
  11  -5   0 76.7893 8.81436   5
  10  -5   0 10.7172 7.80756   5
   9  -5   0 25.5093 7.59554   5
  -9   5   0 29.7485 6.69560   2
  -8   5   0 53.1551 7.25771   2
   7  -5   0 183.512 15.7616   5
   7  -5   0 174.070 12.9918   6
   6  -5   0 243.718 14.6075   6
   6  -5   0 233.686 17.0300   5
  -6   5   0 225.707 13.1891   2
  -6   5   0 196.396 27.5483   3
   5  -5   0 87.3867 10.5453   5
   5  -5   0 69.2523 7.98064   6
   5  -5   0 60.8957 5.77959   4
  -5   5   0 67.6525 6.82496   2
  -5   5   0 66.3811 15.8461   3
   4  -5   0 2.40720 4.45317   1
   4  -5   0 -5.1711 5.34512   5
  -4   5   0 8.64717 8.25683   3
  -4   5   0 11.6484 3.43356   2
   3  -5   0 33.0442 6.96647   1
  -3   5   0 33.8130 4.42167   2
  -3   5   0 38.2960 10.5816   3
   2  -5   0 1070.32 48.5639   1
  -2   5   0 1052.53 54.5127   3
   1  -5   0 176.941 10.5537   1
  -1   5   0 185.461 15.6932   3
  -1   5   0 142.499 10.7840   2
   0   5   0 289.525 20.4569   3
   0   5   0 275.130 14.2232   2
   1   5   0 1402.28 63.9379   3
   1   5   0 1213.41 56.0488   2
  -2  -5   0 65.4700 7.89119   2
  -3  -5   0 15.9975 3.26309   2
   3   5   0 15.3245 9.22471   3
  -4  -5   0 8.78875 2.97561   2
   4   5   0 1.90410 7.00197   3
   5   5   0 1077.11 47.8120   4
  -6  -5   0 1135.40 50.3731   2
   6   5   0 1147.49 50.5658   4
  -7  -5   0 17.7229 4.04291   2
   7   5   0 14.8336 7.86777   5
   7   5   0 12.8615 4.04110   4
  -8  -5   0 79.3046 7.72893   2
   8   5   0 62.6114 10.8560   5
   8   5   0 58.4194 6.78674   4
  -9  -5   0 60.5415 7.15366   2
   9   5   0 43.8122 9.29258   5
   9   5   0 56.9168 6.42935   4
 -10  -5   0 293.977 15.3184   2
  10   5   0 231.288 18.8670   5
 -11  -5   0 169.767 10.7653   2
  11   5   0 165.136 14.4101   5
 -12  -5   0 42.5550 4.68510   2
  12   5   0 23.7158 6.02484   5
   9  -6   0 38.1107 8.06629   5
   8  -6   0 10.5440 6.69344   5
   8  -6   0 9.95484 5.42105   6
  -8   6   0 1.29043 5.27378   2
   7  -6   0 78.0327 9.61097   6
   7  -6   0 60.3382 9.92208   5
  -7   6   0 64.3046 7.20929   2
   6  -6   0 79.4547 9.94332   6
   6  -6   0 77.9207 11.5733   5
   5  -6   0 185.311 10.0753   4
   5  -6   0 193.780 13.9375   6
  -5   6   0 157.714 23.6042   3
  -5   6   0 169.377 11.1994   2
   4  -6   0 289.466 14.6865   4
   4  -6   0 301.463 19.2188   5
  -4   6   0 287.078 15.2332   2
  -4   6   0 278.512 27.0295   3
   3  -6   0 214.793 16.4201   5
   3  -6   0 228.071 11.9292   4
  -3   6   0 205.465 20.9480   3
   2  -6   0 10.9955 3.36348   4
  -2   6   0 7.72612 7.98853   3
  -2   6   0 6.63680 3.29782   2
   1  -6   0 450.274 22.5742   1
  -1   6   0 454.623 29.8896   3
  -1   6   0 459.659 21.4320   2
   0   6   0 141.851 15.3979   3
   0   6   0 142.017 8.79409   2
  -1  -6   0 170.184 9.89523   2
   1   6   0 197.561 10.6916   2
   1   6   0 193.823 18.1988   3
  -2  -6   0 359.814 17.3605   2
   2   6   0 372.071 17.7006   2
   2   6   0 344.415 26.2936   3
  -3  -6   0 157.683 9.14442   2
   3   6   0 151.621 9.89353   2
   3   6   0 148.310 17.7797   3
  -4  -6   0 26.0085 3.92886   2
   4   6   0 14.2612 9.96522   3
  -5  -6   0 173.973 10.2246   2
   5   6   0 163.577 10.6615   4
  -6  -6   0 529.638 24.9835   2
   6   6   0 514.856 25.2168   4
  -7  -6   0 4.10179 3.55087   2
   7   6   0 1.70864 3.60375   4
   7   6   0 7.79917 8.92709   5
  -8  -6   0 58.4149 6.71335   2
   8   6   0 46.6810 9.44864   5
   8   6   0 46.5848 5.90784   4
  -9  -6   0 253.396 14.0904   2
   9   6   0 199.316 17.0750   5
   9   6   0 241.407 13.0719   4
 -10  -6   0 14.8302 4.26441   2
  10   6   0 3.73966 6.34929   5
  10   6   0 9.10688 5.17830   4
 -11  -6   0 24.7421 4.33053   2
  11   6   0 16.7021 6.13568   5
 -12  -6   0 63.1575 5.48474   2
  12   6   0 37.4978 6.92320   5
  -9   7   0 -0.8858 4.69783   2
   8  -7   0 9.08068 9.86082   6
  -8   7   0 8.89998 5.00363   2
   7  -7   0 58.5739 7.62866   6
   7  -7   0 45.3235 9.11110   5
  -7   7   0 62.0827 7.26045   2
   6  -7   0 120.191 13.1662   5
   6  -7   0 113.740 10.6542   6
  -6   7   0 108.650 9.45138   2
   5  -7   0 7.63559 7.07227   5
   5  -7   0 15.5486 5.29425   6
  -5   7   0 16.1788 4.78872   2
   4  -7   0 319.394 16.6845   4
  -4   7   0 315.655 16.8437   2
   3  -7   0 859.711 37.3308   4
  -3   7   0 833.144 37.5603   2
  -3   7   0 753.651 51.7942   3
   2  -7   0 66.8422 6.38833   4
  -2   7   0 44.4684 12.7559   3
  -2   7   0 62.1797 6.34386   2
   1  -7   0 307.825 15.7559   4
  -1   7   0 303.954 15.6307   2
  -1   7   0 275.967 25.2335   3
   0  -7   0 865.365 41.4198   1
   0  -7   0 878.137 39.3032   4
   0   7   0 878.522 38.8894   2
   0   7   0 829.528 49.7832   3
  -1  -7   0 1595.33 69.4250   4
   1   7   0 1542.03 80.2953   3
   1   7   0 1603.18 68.8160   2
  -2  -7   0 305.329 15.8799   2
   2   7   0 309.739 26.6627   3
   2   7   0 365.457 17.5127   2
   2   7   0 300.481 17.3163   4
  -3  -7   0 105.787 7.53848   2
   3   7   0 66.5848 14.5319   3
   3   7   0 107.474 8.56246   2
   3   7   0 104.560 8.57847   4
  -4  -7   0 22.2777 5.36645   4
  -4  -7   0 27.5115 4.24083   2
   4   7   0 30.0305 4.75822   4
   4   7   0 8.48132 11.1824   3
  -5  -7   0 116.635 8.53479   2
   5   7   0 113.341 9.19640   4
  -6  -7   0 258.975 14.2777   2
   6   7   0 241.434 14.4642   4
  -7  -7   0 12.8806 4.05834   2
   7   7   0 10.0253 4.30077   4
   7   7   0 0.99458 7.76990   5
  -8  -7   0 4.34187 3.67195   2
   8   7   0 -5.0770 7.26578   5
   8   7   0 1.62785 3.60559   4
  -9  -7   0 168.820 10.8670   2
   9   7   0 154.770 10.0953   4
   9   7   0 160.187 14.8841   5
 -10  -7   0 24.3942 4.61443   2
  10   7   0 17.4200 3.97129   4
  10   7   0 29.4584 11.6077   5
 -11  -7   0 4.76258 3.35132   2
  11   7   0 2.59603 7.46475   5
 -12  -7   0 12.4293 3.86791   2
   8  -8   0 1.65398 5.37396   6
  -8   8   0 2.26388 5.20403   2
   7  -8   0 12.2499 4.96201   6
  -7   8   0 13.1114 4.96159   2
   6  -8   0 123.392 11.0467   6
  -6   8   0 142.161 10.5490   2
   5  -8   0 41.9749 5.12389   4
   5  -8   0 50.9374 7.50068   6
  -5   8   0 51.6338 6.76624   2
   4  -8   0 -0.3358 2.92405   4
   4  -8   0 1.20712 4.75667   6
  -4   8   0 3.03340 4.06509   2
   3  -8   0 664.281 30.9053   4
   2  -8   0 157.983 9.97142   4
  -2   8   0 156.203 10.4767   2
  -2   8   0 90.5538 21.8633   3
   1  -8   0 29.3965 5.49687   4
  -1   8   0 50.9541 17.8262   3
  -1   8   0 29.3257 4.71593   2
   0  -8   0 57.9002 6.65225   4
   0   8   0 86.3787 10.2125   4
   0   8   0 52.2637 15.8779   3
   0   8   0 70.1999 7.04652   2
  -1  -8   0 319.305 17.4024   4
   1   8   0 336.046 18.5890   4
   1   8   0 296.199 29.2130   3
   1   8   0 341.204 17.3485   2
  -2  -8   0 126.629 9.44879   4
  -2  -8   0 126.829 9.37099   2
   2   8   0 76.7458 17.4296   3
   2   8   0 138.413 10.3691   4
   2   8   0 145.398 9.68094   2
  -3  -8   0 498.098 24.5198   4
  -3  -8   0 495.497 23.1862   2
   3   8   0 483.971 24.4579   4
   3   8   0 408.961 38.4043   3
   3   8   0 506.496 24.0223   2
  -4  -8   0 409.115 20.4043   2
   4   8   0 416.141 21.3882   4
   5   8   0 82.1163 8.25617   4
  -6  -8   0 46.8797 6.11282   2
  -6  -8   0 36.0234 8.74079   4
   6   8   0 36.9721 5.82048   4
  -7  -8   0 135.592 9.89707   2
   7   8   0 153.133 10.3611   4
   7   8   0 97.6578 14.9442   5
  -8  -8   0 113.384 8.84519   2
   8   8   0 104.292 8.25888   4
   8   8   0 70.8036 10.6933   5
  -9  -8   0 109.840 8.61333   2
   9   8   0 74.5151 11.7829   5
   9   8   0 107.112 7.83958   4
 -10  -8   0 81.8551 6.97550   2
  10   8   0 76.4448 5.65150   4
 -11  -8   0 1.48279 2.97171   2
  -8   9   0 14.0674 4.37478   2
   7  -9   0 57.1470 7.39692   6
  -7   9   0 57.3313 6.99442   2
   6  -9   0 6.85920 5.03459   6
  -6   9   0 12.7738 4.49378   2
   5  -9   0 134.841 10.9798   6
  -5   9   0 141.066 10.7951   2
   4  -9   0 151.865 12.5443   6
  -4   9   0 152.380 11.1636   2
   3  -9   0 76.5263 7.34444   4
  -3   9   0 91.8387 8.58992   2
   2  -9   0 281.028 15.8445   4
  -2   9   0 296.282 16.5072   2
   1  -9   0 96.7665 8.27990   4
  -1   9   0 86.7454 8.70092   2
   0  -9   0 367.434 19.9469   4
   0   9   0 402.507 20.5630   2
  -1  -9   0 36.0391 5.46397   4
   1   9   0 45.2802 6.87147   4
   1   9   0 18.2503 7.32920   2
  -2  -9   0 978.736 44.9235   4
   2   9   0 989.697 45.3582   4
   2   9   0 962.504 44.3414   2
  -3  -9   0 637.626 30.2103   2
  -3  -9   0 657.636 31.7201   4
   3   9   0 664.812 31.2916   2
   3   9   0 666.625 31.8756   4
  -4  -9   0 113.418 8.97057   2
   4   9   0 123.235 10.1467   4
  -5  -9   0 12.1267 6.21459   4
  -5  -9   0 27.4683 5.01870   2
   5   9   0 22.7846 5.19449   4
  -6  -9   0 168.371 11.2022   2
  -7  -9   0 142.785 10.1997   2
   7   9   0 141.397 10.4737   4
  -8  -9   0 72.7779 7.46500   2
   8   9   0 80.2834 7.41851   4
  -9  -9   0 29.6839 4.76541   2
   9   9   0 30.2551 5.05552   4
 -10  -9   0 28.1587 4.71294   2
 -11  -9   0 4.89191 3.36866   2
   7 -10   0 57.0504 6.96810   6
  -7  10   0 85.6889 7.15515   2
   6 -10   0 27.7350 5.24701   6
  -6  10   0 40.4594 5.44220   2
   5 -10   0 4.89913 4.63688   6
  -5  10   0 9.00059 4.32702   2
   4 -10   0 195.893 11.1850   4
   4 -10   0 228.143 14.3350   6
  -4  10   0 224.141 13.7047   2
   3 -10   0 172.532 12.8659   6
  -3  10   0 169.428 11.9717   2
  -2  10   0 127.901 10.7334   2
   1 -10   0 66.3837 7.60694   4
  -1  10   0 52.2132 6.95957   2
   0 -10   0 205.832 12.6472   4
   0  10   0 185.593 12.6437   2
   0  10   0 191.057 15.9093   4
  -1 -10   0 141.230 10.1610   4
   1  10   0 126.736 10.4552   2
   1  10   0 118.313 11.9033   4
   2  10   0 188.980 13.2378   4
   2  10   0 177.415 12.6222   2
   3  10   0 130.294 10.6880   4
   3  10   0 97.7683 13.6838   2
   4  10   0 372.734 21.4553   4
  -5 -10   0 660.089 32.0166   4
  -5 -10   0 628.050 30.2406   2
   5  10   0 675.368 31.6801   4
  -6 -10   0 179.840 14.1778   4
  -6 -10   0 156.439 13.3058   2
   6  10   0 195.157 12.1151   4
  -7 -10   0 54.9443 6.89083   2
  -7 -10   0 36.6434 9.22810   4
   7  10   0 67.2412 7.15483   4
  -8 -10   0 10.8119 3.88764   2
   8  10   0 20.0296 4.18709   4
  -9 -10   0 21.6146 4.15473   2
   9  10   0 15.1380 3.44207   4
   6 -11   0 98.6269 7.31456   6
  -6  11   0 118.538 7.86884   2
   5 -11   0 4.10269 3.52193   6
  -5  11   0 12.1944 4.59427   2
   4 -11   0 126.310 9.98203   6
  -4  11   0 143.792 9.97325   2
   3 -11   0 45.3915 5.57200   4
   3 -11   0 46.7415 6.98667   6
  -3  11   0 64.2232 7.71191   2
   2 -11   0 19.9811 4.23872   4
  -2  11   0 16.3351 5.01209   2
  -1  11   0 0.79529 8.45891   2
   0  11   0 135.018 14.2543   4
   0  11   0 123.143 11.0612   2
   1  11   0 229.489 15.0332   2
   1  11   0 225.391 15.6468   4
   2  11   0 499.842 23.4681   4
   2  11   0 353.577 24.7153   2
  -3 -11   0 28.1358 5.47517   4
   3  11   0 30.2981 5.74836   4
  -4 -11   0 456.552 22.8655   4
   4  11   0 427.721 22.6276   4
  -5 -11   0 258.928 15.6658   4
   5  11   0 262.192 15.0274   4
  -6 -11   0 7.85007 5.62258   4
   6  11   0 6.83407 3.78452   4
  -7 -11   0 138.454 16.5481   4
   7  11   0 178.400 11.1379   4
   8  11   0 21.4283 3.76864   4
   9  11   0 1.01955 2.02915   4
   5 -12   0 11.6796 4.67368   6
   4 -12   0 48.2275 5.87515   6
  -4  12   0 54.8552 6.37818   2
   3 -12   0 71.2443 7.21135   6
  -3  12   0 82.3845 7.66512   2
   2 -12   0 88.7789 6.21565   4
   2 -12   0 64.2504 7.87529   6
  -2  12   0 87.5044 8.06449   2
   1 -12   0 69.0023 8.77057   4
  -1  12   0 67.4843 7.80598   2
   0 -12   0 95.1044 7.71908   4
   0  12   0 96.3557 8.79138   2
  -1 -12   0 31.7207 5.07822   4
   1  12   0 17.5091 7.82875   2
   1  12   0 28.0264 7.13037   4
  -2 -12   0 116.478 8.70821   4
   2  12   0 79.3683 9.51195   4
  -3 -12   0 62.2149 6.93811   4
   3  12   0 49.6464 6.58564   4
  -4 -12   0 42.7206 6.08504   4
   4  12   0 46.4172 6.02814   4
  -5 -12   0 36.8055 5.83962   4
   5  12   0 31.1586 4.71765   4
  -6 -12   0 141.688 12.0795   4
   6  12   0 215.084 11.0353   4
   7  12   0 188.395 10.4381   4
   8  12   0 4.39514 2.34795   4
   3 -13   0 25.6819 3.24659   6
   2 -13   0 47.8826 5.93467   6
   1 -13   0 50.5205 5.52323   6
   1 -13   0 56.0420 4.64740   4
   0 -13   0 158.812 10.7013   6
   0 -13   0 184.665 9.78007   4
  -1 -13   0 70.4836 6.25653   4
  -2 -13   0 43.3372 4.97180   4
   2  13   0 35.0793 6.10555   4
  -3 -13   0 69.9388 6.63857   4
   3  13   0 59.8466 7.39897   4
  -4 -13   0 21.8506 4.06442   4
   4  13   0 25.9838 5.08231   4
  -5 -13   0 7.05611 3.36719   4
   5  13   0 15.0477 3.91189   4
   6  13   0 1.45918 2.17587   4
   7  13   0 3.51024 1.70035   4
   0 -14   0 11.6917 3.17426   6
  -1 -14   0 0.82701 2.68763   6
  -1 -14   0 5.10417 1.81111   4
  -2 -14   0 18.5379 2.39982   4
  -2 -14   0 9.78368 2.72905   6
  -3 -14   0 35.8150 3.69659   4
  -3 -14   1 17.9812 3.01822   4
  -2 -14   1 4.11253 1.74447   4
  -2 -14   1 2.43319 2.62471   6
  -1 -14   1 1.98775 1.95840   4
  -1 -14   1 1.94208 2.05446   6
   0 -14   1 7.23497 2.35357   6
   7  13  -1 3.90822 2.35106   4
   6  13  -1 4.13301 2.42640   4
  -5 -13   1 83.6018 6.89162   4
   4  13  -1 130.009 10.6366   4
  -4 -13   1 142.264 8.65270   4
   3  13  -1 7.74194 4.15474   4
  -3 -13   1 8.05330 3.38754   4
   2  13  -1 7.00822 5.91602   4
  -2 -13   1 5.39793 3.13601   4
  -2 -13   1 -5.0170 2.76689   6
  -1 -13   1 12.1964 3.93381   6
  -1 -13   1 24.9365 3.87402   4
   0 -13   1 38.8597 4.80557   4
   0 -13   1 27.1517 4.29125   6
   1 -13   1 3.26225 3.16569   6
   1 -13   1 1.81148 2.25019   4
   2 -13   1 36.8079 4.81937   6
   8  12  -1 6.86893 2.09331   4
   7  12  -1 8.59369 2.95754   4
   6  12  -1 13.2991 3.81876   4
  -6 -12   1 13.3343 5.96566   4
   5  12  -1 42.7822 5.60633   4
  -5 -12   1 39.1831 5.84465   4
   4  12  -1 176.195 11.3077   4
  -4 -12   1 177.359 11.3743   4
   3  12  -1 20.8254 5.33805   4
  -3 -12   1 23.0855 5.01616   4
   2  12  -1 5.69949 5.45510   4
  -2 -12   1 17.2785 4.41968   4
   1  12  -1 9.93719 6.66645   4
   1  12  -1 11.8866 8.19080   2
  -1 -12   1 12.1094 4.06512   4
   0  12  -1 33.3186 6.18911   2
   0 -12   1 46.6882 5.93906   4
  -1  12  -1 22.3926 5.32357   2
   1 -12   1 30.6566 8.05247   4
   1 -12   1 8.51143 5.37861   6
  -2  12  -1 117.255 9.33517   2
   2 -12   1 112.382 7.32757   4
   2 -12   1 118.514 9.02418   6
  -3  12  -1 145.390 9.89105   2
   3 -12   1 139.607 9.85453   6
  -4  12  -1 53.2516 5.62243   2
   4 -12   1 35.9399 4.70616   6
   5 -12   1 20.3791 3.21959   6
   9  11  -1 30.6444 3.33824   4
   8  11  -1 5.46880 3.07856   4
   7  11  -1 32.9666 5.08192   4
  -7 -11   1 25.8214 10.7834   4
   6  11  -1 23.0105 4.53305   4
  -6 -11   1 6.88845 5.87564   4
   5  11  -1 11.3467 4.39535   4
  -5 -11   1 12.9541 5.38394   4
  -4 -11   1 31.1324 5.73774   4
   3  11  -1 352.252 19.6755   4
  -3 -11   1 367.451 19.3206   4
   2  11  -1 82.0757 9.52317   4
   2  11  -1 36.5463 13.6765   2
  -2 -11   1 70.9106 8.09686   4
   1  11  -1 104.567 11.8121   4
   1  11  -1 105.147 10.8186   2
  -1 -11   1 125.290 9.62341   4
   0  11  -1 40.1341 7.28624   2
   0 -11   1 37.2204 5.74394   4
  -1  11  -1 3.82125 6.76634   2
   1 -11   1 2.80626 3.56439   4
  -2  11  -1 70.2428 8.59944   2
   2 -11   1 81.3904 8.91041   6
   2 -11   1 78.3679 6.78697   4
  -3  11  -1 147.110 11.1141   2
   3 -11   1 154.036 11.5945   6
   3 -11   1 155.140 9.23567   4
  -4  11  -1 35.8871 5.84735   2
   4 -11   1 27.2104 6.41312   6
  -5  11  -1 137.877 10.0494   2
   5 -11   1 151.376 9.98091   6
  -6  11  -1 33.6408 4.77211   2
   6 -11   1 27.1022 3.93311   6
   9  10  -1 24.4538 3.49890   4
  -9 -10   1 19.3807 4.19048   2
   8  10  -1 157.280 9.86330   4
  -8 -10   1 152.820 9.90403   2
   7  10  -1 31.3460 5.27816   4
  -7 -10   1 39.7943 5.33672   2
  -7 -10   1 32.0814 8.74727   4
   6  10  -1 324.247 17.5279   4
  -6 -10   1 318.753 18.8574   4
  -6 -10   1 326.411 17.3254   2
   5  10  -1 160.013 11.4097   4
  -5 -10   1 139.778 11.8748   4
  -5 -10   1 166.833 11.2040   2
   4  10  -1 45.6694 6.82619   4
  -4 -10   1 33.3244 6.47450   4
   3  10  -1 164.952 13.7446   2
   3  10  -1 191.151 12.9024   4
   2  10  -1 146.212 11.8638   4
   2  10  -1 124.806 10.8883   2
   1  10  -1 97.8966 11.0817   4
   1  10  -1 93.3010 9.41026   2
   0  10  -1 46.3640 9.70695   4
   0  10  -1 65.1788 7.65645   2
  -1  10  -1 18.2765 5.20434   2
  -2  10  -1 14.9021 4.99707   2
  -3  10  -1 20.7378 5.28286   2
   3 -10   1 25.4763 4.50862   4
   3 -10   1 26.8669 6.52420   6
  -4  10  -1 45.5878 6.43829   2
   4 -10   1 48.2913 5.08464   4
   4 -10   1 30.1787 6.24860   6
  -5  10  -1 84.3315 8.42287   2
   5 -10   1 83.6137 8.37224   6
  -6  10  -1 97.5370 8.03151   2
   6 -10   1 85.9364 8.33423   6
  -7  10  -1 14.4063 3.84170   2
   7 -10   1 9.44731 3.48418   6
  10   9  -1 1.36065 3.87093   4
 -10  -9   1 3.63469 2.93057   2
   9   9  -1 6.83993 3.71348   4
  -9  -9   1 9.51310 3.57705   2
   8   9  -1 171.094 10.8959   4
  -8  -9   1 155.017 10.4569   2
   7   9  -1 268.169 14.8210   4
   7   9  -1 223.718 18.2319   5
  -7  -9   1 269.824 14.2578   2
  -7  -9   1 202.949 20.7756   4
  -6  -9   1 179.220 16.5296   4
  -6  -9   1 196.696 11.7820   2
   5   9  -1 67.3115 8.26535   4
  -5  -9   1 82.8457 9.75504   4
  -5  -9   1 76.6528 7.48128   2
   4   9  -1 2.35855 3.83399   4
  -4  -9   1 0.21257 3.90176   2
   3   9  -1 99.9769 9.52098   4
   3   9  -1 83.7139 10.0329   2
  -3  -9   1 75.3481 8.36137   2
   2   9  -1 106.915 10.4374   4
   2   9  -1 98.1937 9.31506   2
  -2  -9   1 90.9334 8.58501   4
   1   9  -1 529.055 27.6729   4
  -1  -9   1 559.492 26.8834   4
   0   9  -1 179.065 12.2432   2
   0  -9   1 184.024 11.7431   4
  -1   9  -1 179.663 11.9298   2
   1  -9   1 176.057 11.3351   4
  -2   9  -1 77.0214 8.37617   2
   2  -9   1 80.9081 7.22563   4
  -3   9  -1 3.46327 4.27414   2
  -4   9  -1 35.5248 5.59342   2
   4  -9   1 3.50611 5.25888   6
  -5   9  -1 11.5749 4.92965   2
   5  -9   1 8.67045 4.96739   6
  -6   9  -1 246.348 14.3948   2
   6  -9   1 245.123 14.8622   6
  -7   9  -1 128.873 10.1683   2
   7  -9   1 125.230 9.50207   6
  -8   9  -1 7.34367 4.55664   2
   8  -9   1 10.4982 5.55721   6
 -11  -8   1 4.60840 2.76009   2
  10   8  -1 48.3376 4.88625   4
  10   8  -1 28.1596 6.99542   5
 -10  -8   1 55.3416 5.90941   2
   9   8  -1 33.1005 7.94975   5
   9   8  -1 43.4485 5.44419   4
  -9  -8   1 41.5744 5.35325   2
   8   8  -1 26.9103 4.91895   4
   8   8  -1 20.0664 7.94311   5
  -8  -8   1 37.0302 5.35466   2
   7   8  -1 69.0028 7.80895   4
   7   8  -1 61.2631 10.0417   5
  -7  -8   1 73.0168 7.68326   2
   6   8  -1 152.807 11.1297   4
  -6  -8   1 163.524 10.7108   2
  -6  -8   1 157.570 13.8762   4
   5   8  -1 195.917 12.4818   4
  -5  -8   1 175.080 13.1844   4
   4   8  -1 638.484 53.9003   3
   4   8  -1 813.737 36.7772   4
  -4  -8   1 822.857 35.6336   2
   3   8  -1 143.871 10.8112   4
   3   8  -1 148.895 10.8836   2
  -3  -8   1 138.936 10.4589   4
  -3  -8   1 150.261 9.60812   2
   2   8  -1 7.71497 12.4253   3
   2   8  -1 13.5531 4.53241   2
   2   8  -1 10.5695 5.31401   4
  -2  -8   1 10.2330 4.03668   4
   1   8  -1 33.9678 6.77159   4
   1   8  -1 32.2623 14.1892   3
   1   8  -1 42.1897 5.57012   2
  -1  -8   1 32.2706 5.28368   4
   0   8  -1 166.352 23.7908   3
   0   8  -1 244.146 13.4285   2
   0  -8   1 246.835 13.4796   4
  -1   8  -1 553.170 25.8071   2
  -1   8  -1 495.868 40.8001   3
  -2   8  -1 170.582 10.9940   2
   2  -8   1 163.717 10.4698   4
   3  -8   1 78.7018 6.94076   4
  -4   8  -1 23.5091 5.54269   2
   4  -8   1 22.4332 6.47936   6
  -5   8  -1 43.5763 6.08431   2
   5  -8   1 33.0345 3.92473   4
   5  -8   1 33.3702 6.66922   6
  -6   8  -1 266.625 15.7827   2
   6  -8   1 277.902 16.6615   6
  -7   8  -1 89.8904 8.78907   2
   7  -8   1 74.2560 8.84324   6
  -8   8  -1 116.412 9.41618   2
   8  -8   1 106.883 9.29723   6
 -12  -7   1 22.4129 4.22915   2
  11   7  -1 33.7481 6.88101   5
 -11  -7   1 47.9626 5.51670   2
  10   7  -1 31.6062 4.68146   4
  10   7  -1 30.8261 11.4554   5
 -10  -7   1 29.1495 4.66811   2
   9   7  -1 89.1221 7.79263   4
   9   7  -1 74.3351 10.7295   5
  -9  -7   1 108.966 8.38948   2
   8   7  -1 10.0418 7.85978   5
   8   7  -1 20.5290 4.78502   4
  -8  -7   1 29.5273 4.84037   2
   7   7  -1 87.5118 8.12199   4
   7   7  -1 69.6309 10.8171   5
  -7  -7   1 90.7254 7.90121   2
   6   7  -1 174.517 11.7496   4
  -6  -7   1 181.901 11.4751   2
   5   7  -1 476.508 24.7548   4
  -5  -7   1 473.350 23.0581   2
  -5  -7   1 480.515 25.3454   4
   4   7  -1 273.150 15.1506   4
   4   7  -1 245.954 26.7888   3
  -4  -7   1 276.392 14.4623   2
   3   7  -1 13.8477 4.59549   4
   3   7  -1 8.47879 10.0258   3
   3   7  -1 6.22390 4.25117   2
  -3  -7   1 4.61439 3.95311   4
  -3  -7   1 13.8458 3.54754   2
   2   7  -1 272.989 15.7646   4
   2   7  -1 292.027 14.9191   2
   2   7  -1 253.766 24.6327   3
  -2  -7   1 281.891 15.7295   4
  -2  -7   1 276.734 14.2015   2
   1   7  -1 1128.79 48.9743   2
   1   7  -1 1105.95 60.7744   3
  -1  -7   1 1082.62 49.3453   4
   0   7  -1 24.9695 10.9144   3
   0  -7   1 48.0645 5.80376   4
  -1   7  -1 795.699 35.2622   2
  -1   7  -1 720.947 45.9954   3
   1  -7   1 834.405 35.7024   4
   1  -7   1 739.191 37.7171   1
  -2   7  -1 236.647 24.0403   3
  -2   7  -1 229.779 13.2510   2
   2  -7   1 257.298 13.2440   4
  -3   7  -1 177.947 10.7832   2
  -3   7  -1 129.422 19.8596   3
   3  -7   1 168.995 10.0493   4
  -4   7  -1 81.4798 7.55600   2
  -4   7  -1 14.8775 22.1260   3
   4  -7   1 77.1672 9.29607   6
  -5   7  -1 6.25556 4.16110   2
   5  -7   1 11.0081 6.73079   5
   5  -7   1 6.59416 3.41072   4
   5  -7   1 8.63188 4.94647   6
  -6   7  -1 78.8528 8.37864   2
   6  -7   1 85.4493 11.2912   5
   6  -7   1 78.7183 9.42537   6
  -7   7  -1 15.2325 5.43713   2
   7  -7   1 12.5993 5.31076   6
   7  -7   1 12.6285 6.70579   5
  -8   7  -1 303.031 16.4253   2
   8  -7   1 284.218 16.5484   6
  -9   7  -1 228.542 12.6769   2
   9  -7   1 164.110 15.5037   6
  12   6  -1 -3.4843 4.65561   5
 -12  -6   1 1.09287 2.93683   2
  11   6  -1 25.9118 6.54728   5
 -11  -6   1 31.8113 4.42548   2
  10   6  -1 223.787 17.2400   5
  10   6  -1 209.248 11.4860   4
 -10  -6   1 249.780 13.5742   2
   9   6  -1 945.178 46.5997   5
   9   6  -1 920.728 43.2000   4
  -9  -6   1 942.990 42.7416   2
   8   6  -1 83.5956 8.03925   4
   8   6  -1 73.0437 11.3242   5
  -8  -6   1 88.7181 8.07782   2
   7   6  -1 -0.6996 3.46133   4
  -7  -6   1 0.39391 3.51253   2
   6   6  -1 74.7063 7.56406   4
  -6  -6   1 79.2188 7.07603   2
   5   6  -1 327.765 17.4073   4
  -5  -6   1 334.951 16.8731   2
   4   6  -1 240.572 24.6796   3
  -4  -6   1 295.789 14.5711   2
   3   6  -1 421.571 20.3009   2
   3   6  -1 397.064 29.9156   3
  -3  -6   1 434.249 20.0247   2
   2   6  -1 243.763 21.3650   3
   2   6  -1 253.940 13.1169   2
  -2  -6   1 227.517 12.2900   2
   1   6  -1 422.646 19.9352   2
   1   6  -1 434.716 28.8089   3
  -1  -6   1 403.910 19.3722   2
   0   6  -1 228.713 19.7173   3
   0   6  -1 229.824 12.2189   2
  -1   6  -1 49.0967 5.22834   2
  -1   6  -1 47.7431 11.9486   3
   1  -6   1 38.2840 6.74427   1
  -2   6  -1 47.6722 5.36813   2
  -2   6  -1 68.8157 14.6299   3
   2  -6   1 43.3581 6.64625   1
   2  -6   1 43.4250 5.31301   4
  -3   6  -1 527.740 34.5974   3
  -3   6  -1 460.561 23.7226   2
   3  -6   1 486.866 24.5256   4
   3  -6   1 511.906 26.8984   1
  -4   6  -1 251.831 13.5194   2
  -4   6  -1 244.348 24.7912   3
   4  -6   1 243.013 17.1956   5
   4  -6   1 258.438 12.9289   4
  -5   6  -1 78.7418 18.6033   3
  -5   6  -1 98.2112 8.16493   2
   5  -6   1 101.029 13.1724   5
  -6   6  -1 448.634 23.3961   2
   6  -6   1 389.107 22.1249   6
   6  -6   1 406.443 24.5749   5
  -7   6  -1 10.9870 4.67968   2
   7  -6   1 2.51252 6.30642   5
   7  -6   1 12.1958 5.70646   6
  -8   6  -1 465.321 23.0993   2
   8  -6   1 455.066 23.6534   6
   8  -6   1 442.294 26.1412   5
  -9   6  -1 172.505 17.6167   2
   9  -6   1 158.578 11.4602   6
   9  -6   1 159.895 13.7813   5
  12   5  -1 11.6496 5.86797   5
 -12  -5   1 14.3392 3.43198   2
  11   5  -1 46.2160 8.30040   5
 -11  -5   1 52.1730 6.56401   2
  10   5  -1 438.258 26.4111   5
 -10  -5   1 456.863 22.4842   2
   9   5  -1 247.812 13.8589   4
   9   5  -1 257.088 18.9220   5
  -9  -5   1 267.524 14.7699   2
   8   5  -1 49.5009 6.41993   4
   8   5  -1 44.0329 9.60535   5
  -8  -5   1 47.6639 5.98947   2
   7   5  -1 36.2911 8.64755   5
   7   5  -1 36.6991 8.50804   4
  -7  -5   1 41.1098 5.47073   2
   6   5  -1 97.9490 8.26757   4
  -6  -5   1 102.956 7.41379   2
  -5  -5   1 9.92268 3.50224   2
  -4  -5   1 78.2337 6.16075   2
   3   5  -1 217.642 19.9811   3
  -3  -5   1 211.500 11.2296   2
   2   5  -1 1889.02 90.5783   3
   2   5  -1 1888.71 82.3062   2
  -2  -5   1 1992.96 82.7558   2
   1   5  -1 1587.76 66.7391   2
   1   5  -1 1468.74 73.0757   3
   0   5  -1 1140.79 50.6046   2
   0   5  -1 1168.75 57.3290   3
  -1   5  -1 250.249 13.0191   2
  -1   5  -1 267.346 19.9534   3
   1  -5   1 276.617 15.7347   1
  -2   5  -1 16.2690 7.44594   3
  -2   5  -1 9.55594 3.23286   2
   2  -5   1 12.2839 4.30400   1
  -3   5  -1 136.137 14.7619   3
   3  -5   1 121.840 10.0190   1
  -4   5  -1 505.935 25.1607   2
  -4   5  -1 561.326 35.9559   3
   4  -5   1 561.566 28.6987   1
   4  -5   1 591.042 33.2669   5
  -5   5  -1 267.269 14.8799   2
  -5   5  -1 306.562 27.2007   3
   5  -5   1 272.665 18.8682   1
   5  -5   1 293.741 18.3698   5
   5  -5   1 298.478 16.6401   6
  -6   5  -1 384.717 36.6648   3
  -6   5  -1 465.977 22.5690   2
   6  -5   1 489.844 26.6336   5
   6  -5   1 491.763 29.7739   6
  -7   5  -1 21.9617 6.72662   2
   7  -5   1 37.1150 6.66803   6
   7  -5   1 36.7703 8.24896   5
  -8   5  -1 9.27540 6.05571   2
   9  -5   1 16.0216 6.00984   6
   9  -5   1 10.5185 6.63966   5
  10  -5   1 1.74112 5.54226   5
  11  -5   1 96.5292 9.30950   5
  13   4  -1 84.3425 8.08399   5
  12   4  -1 161.389 12.3704   5
 -12  -4   1 158.581 9.81786   2
  11   4  -1 3.14896 5.93567   5
 -11  -4   1 3.03733 3.60557   2
  10   4  -1 13.3906 7.38358   5
 -10  -4   1 8.22442 3.96122   2
   9   4  -1 6.28335 6.97067   5
   9   4  -1 7.96729 3.61278   4
  -9  -4   1 9.95975 4.09807   2
   8   4  -1 54.5862 9.77598   5
   8   4  -1 49.2145 5.93652   4
  -8  -4   1 40.6500 5.40090   2
   7   4  -1 69.6236 10.2362   5
   7   4  -1 75.9929 6.78616   4
  -7  -4   1 61.8047 6.19549   2
   6   4  -1 154.619 10.1892   4
  -5  -4   1 91.1696 6.55481   2
  -4  -4   1 384.890 18.1806   2
   3   4  -1 282.804 20.8842   3
  -3  -4   1 251.675 12.8683   2
   2   4  -1 2002.57 89.1064   3
  -2  -4   1 1850.23 88.9363   3
   1   4  -1 2203.92 97.6468   3
  -1  -4   1 2057.21 97.0545   3
   0   4  -1 22.4802 6.93660   3
   0  -4   1 34.6184 8.10646   3
  -1   4  -1 81.9942 9.87879   3
  -2   4  -1 69.5869 9.76178   3
   2  -4   1 64.2243 6.65523   1
  -3   4  -1 92.0440 11.5332   3
   3  -4   1 87.0447 8.03924   1
  -4   4  -1 850.183 45.8862   3
   4  -4   1 829.653 40.7183   1
  -5   4  -1 172.349 18.1066   3
   5  -4   1 149.373 11.0456   6
   5  -4   1 158.306 13.0628   1
   5  -4   1 131.735 12.1490   5
  -6   4  -1 612.090 41.2125   3
   6  -4   1 592.032 33.6555   1
   6  -4   1 633.353 32.0226   5
   6  -4   1 605.891 29.6200   6
  -7   4  -1 564.838 45.0569   3
   7  -4   1 590.901 31.5508   5
   8  -4   1 194.572 16.1066   5
   8  -4   1 180.143 13.2364   6
   9  -4   1 23.6246 6.42031   6
   9  -4   1 47.9062 8.94761   5
  10  -4   1 58.2218 9.14444   5
  11  -4   1 48.1595 7.85618   5
  13   3  -1 5.79587 3.86459   5
  12   3  -1 101.878 11.1031   5
 -12  -3   1 94.1555 7.86539   2
  11   3  -1 62.1203 9.76061   5
 -11  -3   1 65.4774 7.18523   2
  10   3  -1 54.9978 9.91403   5
 -10  -3   1 45.6087 5.96131   2
   9   3  -1 318.817 21.3695   5
  -9  -3   1 300.504 16.4166   2
   8   3  -1 101.287 7.66433   4
   8   3  -1 106.751 12.7768   5
  -8  -3   1 87.1746 7.91015   2
   7   3  -1 7.12735 3.30000   4
   7   3  -1 -0.8633 5.43172   5
  -7  -3   1 -2.3376 2.75785   2
  -6  -3   1 527.139 24.3351   2
   3   3  -1 156.204 13.7341   3
  -3  -3   1 94.6892 14.0519   3
   2   3  -1 203.675 14.8719   3
  -2  -3   1 195.989 14.5895   3
   1   3  -1 1291.55 59.2237   3
  -1  -3   1 1277.27 59.5059   3
   0   3  -1 237.969 14.7402   3
   0  -3   1 209.834 14.6678   3
  -1   3  -1 399.498 21.7144   3
   1  -3   1 387.210 22.4390   3
  -2   3  -1 617.804 30.9559   3
   2  -3   1 578.579 28.1012   1
  -3   3  -1 36.9890 7.84631   3
   3  -3   1 24.4748 4.85445   1
  -4   3  -1 65.4873 11.1730   3
   4  -3   1 43.5167 7.28111   1
  -5   3  -1 364.712 25.5967   3
   5  -3   1 373.516 22.2440   1
  -6   3  -1 270.316 23.6597   3
   6  -3   1 266.545 19.1079   1
   6  -3   1 261.002 15.4652   6
   6  -3   1 260.434 16.9382   5
  -7   3  -1 327.049 31.0062   3
   7  -3   1 283.224 17.1028   6
   8  -3   1 129.872 13.3989   5
   8  -3   1 119.477 11.6823   6
   9  -3   1 13.2685 7.87177   5
  10  -3   1 1.58955 6.26222   5
  11  -3   1 40.2667 9.04506   5
  12  -3   1 121.460 10.2676   5
  13   2  -1 -1.5582 5.15045   5
  12   2  -1 8.77452 5.96968   5
 -12  -2   1 0.04048 3.85931   2
  11   2  -1 206.339 16.4441   5
 -11  -2   1 196.487 12.5601   2
  10   2  -1 113.754 13.7484   5
 -10  -2   1 119.386 9.85423   2
   9   2  -1 130.999 14.6394   5
  -9  -2   1 142.546 11.2198   2
   8   2  -1 381.573 18.5403   4
   8   2  -1 404.772 26.4203   5
  -8  -2   1 397.911 19.4681   2
   7   2  -1 395.785 22.9338   5
   7   2  -1 351.671 17.9604   4
  -7  -2   1 380.441 18.2675   2
  -6  -2   1 19.3783 6.38643   2
  -4  -2   1 12.4323 7.42895   3
  -3  -2   1 63.2179 9.80239   3
   2   2  -1 893.958 40.6021   3
  -2  -2   1 784.772 39.7355   3
   1   2  -1 1087.66 49.0042   3
  -1  -2   1 1055.31 48.8371   3
   0   2  -1 673.593 31.5053   3
   0  -2   1 664.254 31.7218   3
  -1   2  -1 463.614 22.6842   3
   1  -2   1 424.725 21.2592   1
   1  -2   1 477.949 23.1709   3
   2  -2   1 34.9725 4.42926   1
  -3   2  -1 1034.12 47.7360   3
   3  -2   1 971.548 45.7388   1
  -4   2  -1 21.4392 6.51489   3
   4  -2   1 11.9119 4.50206   1
  -5   2  -1 352.287 23.5077   3
   5  -2   1 332.592 20.8194   1
  -6   2  -1 235.598 20.2498   3
   6  -2   1 216.109 16.8745   1
  -7   2  -1 161.799 20.0747   3
   7  -2   1 150.179 11.5289   6
   7  -2   1 166.558 13.5447   5
   7  -2   1 166.805 15.8967   1
  -8   2  -1 188.784 29.8949   3
   8  -2   1 285.607 18.5734   5
   8  -2   1 237.990 15.8007   6
   9  -2   1 119.045 11.8109   6
   9  -2   1 143.005 14.0483   5
  10  -2   1 121.366 13.3192   5
  11  -2   1 8.37074 6.55461   5
  12  -2   1 148.051 12.4241   5
  13  -2   1 69.2661 6.54290   5
  13   1  -1 9.80752 6.68719   5
  12   1  -1 22.4289 6.86845   5
 -12  -1   1 10.2910 5.01579   2
  11   1  -1 11.9354 7.22195   5
 -11  -1   1 26.2145 5.34286   2
  10   1  -1 264.175 22.1938   5
 -10  -1   1 306.502 16.3291   2
   9   1  -1 260.037 19.5900   5
  -8  -1   1 112.062 8.90483   2
   7   1  -1 10.7218 6.49290   5
  -7  -1   1 17.6635 4.50083   2
  -4  -1   1 1370.18 66.7212   3
  -3  -1   1 120.809 11.0437   3
  -2  -1   1 1260.47 56.8457   3
   1   1  -1 288.615 14.6679   3
  -1  -1   1 265.090 14.3182   3
   0   1  -1 1147.75 48.7397   3
   0  -1   1 1089.87 48.6953   3
   2  -1   1 1044.68 46.2712   1
   3  -1   1 300.331 16.4144   1
   4  -1   1 142.232 10.9184   1
   5  -1   1 643.130 33.6942   1
   6  -1   1 13.5417 5.82591   5
   6  -1   1 10.0837 5.68415   1
  -7   1  -1 523.201 45.6032   3
   7  -1   1 534.449 27.5748   6
   7  -1   1 600.771 30.1264   5
   7  -1   1 594.169 34.0747   1
  -8   1  -1 183.285 25.9221   3
   8  -1   1 220.315 14.7772   6
   8  -1   1 244.610 17.3998   5
   9  -1   1 372.209 23.5598   5
  10  -1   1 258.431 19.0489   5
  11  -1   1 381.385 23.5237   5
  12  -1   1 79.0759 10.5485   5
  13  -1   1 47.6849 6.72814   5
  13   0  -1 27.7428 5.80395   5
  12   0  -1 -2.2161 4.99216   5
  11   0  -1 59.2703 9.90354   5
 -11   0   1 60.9223 7.18578   2
  10   0  -1 565.600 31.4449   5
 -10   0   1 526.779 26.3672   2
   9   0  -1 478.643 28.3140   5
   8   0  -1 111.376 12.1563   5
   7   0  -1 44.7852 8.23310   5
   3   0  -1 36.2408 5.65376   1
   2   0  -1 680.641 29.1475   1
  -2   0   1 584.913 26.5332   7
   1   0  -1 2194.30 91.9421   7
   1   0   1 789.132 34.4558   1
   2   0   1 10.4762 3.11459   1
   3   0   1 241.562 14.0175   1
   4   0   1 1166.12 54.1311   1
   5   0   1 926.439 45.5815   1
   6   0   1 135.217 12.9002   1
   7   0   1 220.717 15.9969   5
   8   0   1 175.715 15.4806   5
   8   0   1 128.266 11.9563   6
   9   0   1 272.578 19.7082   5
  10   0   1 366.580 23.8228   5
  11   0   1 166.673 14.7682   5
  12   0   1 325.769 19.9871   5
  13   0   1 48.7102 7.22140   5
  13  -1  -1 3.07666 3.68243   5
  12  -1  -1 48.7434 8.12342   5
  11  -1  -1 25.2966 7.52504   5
  10  -1  -1 16.1783 7.39042   5
 -10   1   1 4.25970 8.59851   2
   9  -1  -1 34.5695 8.59815   5
  -9   1   1 35.0330 8.52915   2
   8  -1  -1 343.338 21.7594   5
   7  -1  -1 445.473 25.1090   5
   6  -1  -1 939.384 44.7369   5
   4  -1  -1 9.64986 4.06142   1
   3  -1  -1 1801.35 78.7538   1
   2  -1  -1 344.882 16.6791   1
   1  -1  -1 570.290 24.6738   1
   0  -1  -1 1462.99 57.8150   7
   0  -1  -1 1207.21 56.9177   1
   0   1   1 1390.91 57.0236   1
  -1  -1  -1 75.3881 4.64650   3
  -1  -1  -1 72.3403 4.63367   7
   1   1   1 69.1809 5.01204   1
   1   1   1 81.0738 4.92440   3
  -2  -1  -1 868.400 37.7806   3
  -2  -1  -1 811.029 36.7545   7
   2   1   1 855.431 38.4429   1
  -3  -1  -1 124.832 9.46723   3
   3   1   1 122.849 9.42060   1
  -4  -1  -1 664.995 33.7869   3
  -4  -1  -1 633.317 29.5642   7
   4   1   1 687.469 33.3172   1
  -5  -1  -1 1.93848 2.50285   7
  -5  -1  -1 4.37877 6.94904   3
   5   1   1 0.47325 4.32141   1
   6   1   1 17.2173 6.56926   1
   7   1   1 245.346 16.9064   5
   8   1   1 4.50123 6.02628   6
   8   1   1 18.8750 6.87215   5
 -10  -1  -1 258.964 15.5114   2
 -11  -1  -1 63.1981 7.28418   2
  11   1   1 65.2504 10.0945   5
  12   1   1 38.1225 7.49215   5
  13   1   1 36.6600 7.62337   5
  13  -2  -1 63.1615 6.69703   5
  12  -2  -1 157.669 12.4396   5
  11  -2  -1 118.226 12.7483   5
  10  -2  -1 3.18328 6.18341   5
 -10   2   1 -2.0828 6.21638   2
   9  -2  -1 53.2426 9.72386   5
   8  -2  -1 138.068 13.9266   5
   7  -2  -1 11.2593 6.00363   5
  -7   2   1 8.20048 10.6150   3
   4  -2  -1 97.8790 8.45662   1
   3  -2  -1 29.9042 4.57673   1
   2  -2  -1 9.49777 2.27605   1
   1  -2  -1 345.559 15.5270   1
  -1   2   1 371.914 18.8389   3
   0  -2  -1 1606.49 72.6357   3
   0   2   1 1665.45 71.3351   3
  -1  -2  -1 2291.24 98.3588   7
  -1  -2  -1 2313.14 99.0965   3
  -2  -2  -1 1035.72 47.5043   7
  -2  -2  -1 1111.05 48.8524   3
   2   2   1 1061.58 48.8591   1
   2   2   1 1138.88 49.2754   3
  -3  -2  -1 10.3005 4.10985   3
  -3  -2  -1 14.4244 3.06832   7
   3   2   1 10.9303 4.18092   1
  -4  -2  -1 968.643 45.1628   3
  -4  -2  -1 891.065 41.1234   7
  -5  -2  -1 98.7437 13.0085   3
   5   2   1 86.1870 10.4190   1
  -7  -2  -1 199.227 12.0209   2
   7   2   1 224.075 15.3833   5
  -8  -2  -1 11.7643 4.51964   2
   8   2   1 -3.2232 6.40738   6
   8   2   1 9.81827 6.57395   5
  -9  -2  -1 44.5911 6.63262   2
   9   2   1 52.1209 9.49277   5
 -10  -2  -1 185.842 12.3255   2
 -11  -2  -1 350.641 19.0783   2
  11   2   1 395.849 23.3799   5
 -12  -2  -1 1.90605 4.54557   2
  12   2   1 7.49852 6.00352   5
  13   2   1 59.2272 7.53064   5
  12  -3  -1 57.9889 8.18045   5
  11  -3  -1 14.3257 9.63359   5
  10  -3  -1 42.4648 8.71931   5
  -9   3   1 18.9284 6.24846   2
   8  -3  -1 72.3176 11.1117   5
   7  -3  -1 381.012 20.5893   6
  -7   3   1 347.606 35.9209   3
   6  -3  -1 606.774 31.5698   5
  -6   3   1 637.041 40.8234   3
  -5   3   1 971.375 52.9508   3
   4  -3  -1 575.209 28.2793   1
  -4   3   1 577.262 33.8946   3
   3  -3  -1 63.7776 5.69865   1
  -3   3   1 63.6703 9.77197   3
   2  -3  -1 161.499 8.38736   1
  -2   3   1 150.318 15.7051   3
   1  -3  -1 395.264 17.9330   1
  -1   3   1 426.017 22.3680   3
   0  -3  -1 319.813 18.2296   3
   0   3   1 304.982 17.6061   3
  -1  -3  -1 3192.57 138.117   3
  -2  -3  -1 957.921 46.7621   3
   2   3   1 1054.16 47.4961   3
  -3  -3  -1 1220.37 57.6933   3
   3   3   1 1273.42 58.4782   3
  -4  -3  -1 110.150 11.8857   3
  -5  -3  -1 837.970 38.6010   2
  -6  -3  -1 233.609 12.3652   2
  -7  -3  -1 25.7315 4.31840   2
   7   3   1 28.8544 7.31402   5
  -8  -3  -1 195.161 11.6877   2
   8   3   1 197.221 10.7710   4
  -9  -3  -1 89.6155 8.42280   2
   9   3   1 109.547 12.4827   5
 -10  -3  -1 16.7376 5.27314   2
  10   3   1 24.9831 7.94269   5
 -11  -3  -1 46.3200 6.06918   2
  11   3   1 68.9464 10.3425   5
 -12  -3  -1 8.02805 3.85472   2
  12   3   1 7.11763 5.47891   5
  13   3   1 87.9452 8.26177   5
  12  -4  -1 18.5083 4.80244   5
  11  -4  -1 212.944 14.7773   5
  10  -4  -1 58.3032 9.47935   5
   9  -4  -1 19.4570 7.06792   5
   8  -4  -1 5.86340 5.97195   5
   7  -4  -1 25.2193 7.29002   5
   7  -4  -1 24.2866 6.44748   6
   6  -4  -1 150.845 11.7693   6
   6  -4  -1 160.552 13.3942   5
  -6   4   1 140.695 21.1968   3
  -5   4   1 528.748 35.2181   3
  -4   4   1 559.980 34.5812   3
  -3   4   1 645.360 36.5176   3
   2  -4  -1 2.69004 1.40975   1
  -2   4   1 2.33129 5.05219   3
   1  -4  -1 15.9099 2.28888   1
  -1   4   1 11.4313 5.71450   3
   0  -4  -1 298.430 19.7213   3
   1   4   1 2087.77 93.7063   3
  -2  -4  -1 3265.28 149.984   3
   2   4   1 3295.20 144.126   3
  -3  -4  -1 1229.90 60.3580   3
  -3  -4  -1 1207.49 54.4780   2
   3   4   1 1361.89 61.7663   3
  -4  -4  -1 1104.53 49.9430   2
  -5  -4  -1 101.016 7.01651   2
  -6  -4  -1 268.340 13.8276   2
   6   4   1 253.039 19.2455   5
   6   4   1 270.818 14.4238   4
  -7  -4  -1 120.606 8.41170   2
   7   4   1 114.454 12.6319   5
   7   4   1 117.403 8.40763   4
  -8  -4  -1 39.6537 5.25197   2
   8   4   1 33.6418 8.18114   5
  -9  -4  -1 13.0912 4.19909   2
   9   4   1 5.42012 6.47098   5
   9   4   1 -3.4340 3.33655   4
 -10  -4  -1 463.395 23.0847   2
  10   4   1 469.566 27.0512   5
 -11  -4  -1 79.7323 7.97562   2
  11   4   1 93.6883 11.8493   5
 -12  -4  -1 9.25538 3.68213   2
  12   4   1 9.34613 5.85329   5
  11  -5  -1 34.5993 5.90194   5
  10  -5  -1 53.0118 9.62189   5
   9  -5  -1 37.2965 8.04548   5
  -9   5   1 24.1626 5.86519   2
   8  -5  -1 91.9714 13.6678   5
   8  -5  -1 96.2956 11.5860   6
  -8   5   1 72.1596 9.36956   2
   7  -5  -1 171.014 13.0474   6
   7  -5  -1 184.505 15.4995   5
  -7   5   1 178.014 12.4436   2
   6  -5  -1 -0.6134 4.87649   6
   6  -5  -1 2.60564 5.95850   5
  -6   5   1 -4.6150 3.70110   2
  -6   5   1 -9.3002 11.5936   3
   5  -5  -1 916.466 44.6916   5
   5  -5  -1 913.757 40.5517   4
   5  -5  -1 965.816 42.8998   6
  -5   5   1 899.832 55.1672   3
   4  -5  -1 321.504 20.0426   5
   4  -5  -1 330.832 16.2728   4
  -4   5   1 328.997 16.4143   2
  -4   5   1 342.618 26.7892   3
  -3   5   1 38.6917 11.0763   3
  -3   5   1 24.1203 3.96109   2
  -2   5   1 236.768 12.5233   2
  -2   5   1 264.511 20.1681   3
   1  -5  -1 65.2410 4.40232   1
  -1   5   1 71.3574 8.06978   2
  -1   5   1 89.8057 11.7659   3
   0   5   1 178.488 15.6103   3
   1   5   1 531.332 24.8747   2
   1   5   1 568.825 31.6705   3
   2   5   1 2283.71 98.9324   2
   2   5   1 2370.86 106.566   3
  -3  -5  -1 10.6508 3.27083   2
   3   5   1 8.70307 7.31561   3
  -4  -5  -1 2.91415 2.74607   2
   4   5   1 4.23142 7.31946   3
  -5  -5  -1 253.943 13.7149   2
   5   5   1 244.103 13.5019   4
  -6  -5  -1 128.617 8.22318   2
   6   5   1 104.606 8.14848   4
  -7  -5  -1 15.5637 3.85271   2
   7   5   1 13.4493 3.99879   4
   7   5   1 18.7862 7.89372   5
  -8  -5  -1 19.9105 5.04553   2
   8   5   1 22.5370 4.48737   4
   8   5   1 14.2551 7.55734   5
  -9  -5  -1 52.3133 6.40057   2
   9   5   1 35.0610 8.55542   5
   9   5   1 30.5533 4.52324   4
 -10  -5  -1 910.164 41.3935   2
  10   5   1 904.005 44.9253   5
 -11  -5  -1 192.293 11.8032   2
  11   5   1 214.000 21.8350   5
 -12  -5  -1 1.13011 3.01052   2
  12   5   1 7.63293 6.50090   5
   9  -6  -1 23.4128 6.77796   5
  -9   6   1 28.8854 5.53884   2
   8  -6  -1 200.879 14.6857   6
   8  -6  -1 239.373 17.2154   5
  -8   6   1 266.698 15.1233   2
   7  -6  -1 199.265 16.0771   5
   7  -6  -1 213.015 14.3576   6
  -7   6   1 201.661 12.9109   2
   6  -6  -1 54.6344 9.16723   5
   6  -6  -1 36.2966 6.71880   6
  -6   6   1 36.0079 7.08744   2
   5  -6  -1 26.1574 7.04898   6
   5  -6  -1 31.4936 4.19496   4
   5  -6  -1 29.2725 10.0562   5
  -5   6   1 24.2537 16.1202   3
  -5   6   1 28.6026 4.96008   2
   4  -6  -1 469.765 22.2235   4
   4  -6  -1 494.329 26.6317   5
  -4   6   1 463.770 22.6886   2
  -4   6   1 441.313 35.4140   3
   3  -6  -1 3.87934 6.73947   5
   3  -6  -1 4.83729 2.84588   4
  -3   6   1 1.60873 7.58989   3
  -3   6   1 1.70614 3.29188   2
   2  -6  -1 117.613 8.09261   4
  -2   6   1 106.907 7.73263   2
  -2   6   1 116.721 14.8012   3
  -1   6   1 28.1368 4.20732   2
  -1   6   1 29.4659 9.41034   3
   0   6   1 202.571 18.1775   3
   0   6   1 196.033 11.0519   2
  -1  -6  -1 36.5728 5.79549   2
   1   6   1 41.5817 5.24514   2
   1   6   1 45.8018 10.6951   3
  -2  -6  -1 429.410 20.4600   2
   2   6   1 435.270 29.2113   3
   2   6   1 441.950 20.7918   2
  -3  -6  -1 179.434 10.2085   2
   3   6   1 176.207 18.5231   3
  -4  -6  -1 83.6922 6.70635   2
   4   6   1 105.935 17.4667   3
  -5  -6  -1 45.5055 5.43231   2
   5   6   1 45.2959 5.60018   4
  -6  -6  -1 297.044 15.6801   2
   6   6   1 298.397 16.0052   4
  -7  -6  -1 4.87634 3.46722   2
   7   6   1 12.3161 4.24062   4
  -8  -6  -1 17.4459 4.42588   2
   8   6   1 24.1939 4.41798   4
   8   6   1 9.31115 7.57028   5
  -9  -6  -1 76.7810 7.63408   2
   9   6   1 74.5534 6.80577   4
   9   6   1 46.8432 9.55326   5
 -10  -6  -1 146.891 10.0749   2
  10   6   1 134.045 13.2875   5
 -11  -6  -1 154.632 9.75643   2
  11   6   1 137.708 12.5916   5
 -12  -6  -1 7.24440 3.04793   2
  -9   7   1 15.1476 5.00637   2
  -8   7   1 261.236 14.9834   2
   7  -7  -1 53.7054 7.60691   6
   7  -7  -1 45.6059 9.03142   5
  -7   7   1 63.8931 7.29471   2
   6  -7  -1 17.2001 5.72882   6
   6  -7  -1 10.0588 6.98973   5
  -6   7   1 12.3913 4.72766   2
   5  -7  -1 21.6808 3.95594   4
   5  -7  -1 19.6475 5.91364   6
   5  -7  -1 16.0708 7.46440   5
  -5   7   1 20.1055 4.98958   2
   4  -7  -1 0.36478 3.01740   4
  -4   7   1 4.67871 3.78993   2
   3  -7  -1 14.0551 3.64675   4
  -3   7   1 13.0424 15.1909   3
   2  -7  -1 28.9945 4.75913   4
  -2   7   1 31.6574 4.80154   2
  -2   7   1 19.9549 10.6599   3
   1  -7  -1 71.1249 6.70073   4
  -1   7   1 59.8928 14.6280   3
  -1   7   1 68.8552 6.81789   2
   0  -7  -1 81.0830 7.05213   4
   0   7   1 98.5559 7.26283   2
   0   7   1 57.7693 12.5125   3
  -1  -7  -1 150.299 10.1512   4
   1   7   1 175.680 10.1315   2
   1   7   1 138.088 17.8698   3
  -2  -7  -1 55.8740 5.87149   2
   2   7   1 39.2500 12.5541   3
   2   7   1 40.8850 6.76812   4
  -3  -7  -1 10.7322 3.36065   2
   3   7   1 13.3708 4.01082   4
   3   7   1 13.8281 4.76913   2
   3   7   1 5.08383 9.97256   3
  -4  -7  -1 242.910 15.2983   4
  -4  -7  -1 265.127 13.9352   2
   4   7   1 273.410 14.6945   4
   4   7   1 233.445 25.7809   3
  -5  -7  -1 859.466 38.8520   2
   5   7   1 850.016 39.3039   4
  -6  -7  -1 276.365 15.2189   2
   6   7   1 296.403 15.7732   4
   6   7   1 250.878 20.4258   5
  -7  -7  -1 4.32300 3.42967   2
   7   7   1 9.74486 4.15625   4
   7   7   1 9.44131 8.18097   5
  -8  -7  -1 16.2341 4.54199   2
   8   7   1 9.83862 8.00295   5
   8   7   1 15.7761 4.46969   4
  -9  -7  -1 8.85711 4.05218   2
   9   7   1 -0.8103 7.26018   5
   9   7   1 5.27067 3.71886   4
 -10  -7  -1 31.5615 5.06166   2
  10   7   1 23.5206 5.27097   4
  10   7   1 14.2428 7.12984   5
 -11  -7  -1 109.432 7.92794   2
 -12  -7  -1 9.70780 4.26778   2
  -8   8   1 -0.0384 5.01597   2
   7  -8  -1 85.0218 10.2218   6
  -7   8   1 126.467 9.40361   2
   6  -8  -1 148.131 11.6376   6
  -6   8   1 148.179 11.1169   2
   5  -8  -1 43.1574 6.83330   6
  -5   8   1 33.1664 5.83239   2
   4  -8  -1 53.9851 6.30120   4
  -4   8   1 67.4015 7.46611   2
   3  -8  -1 118.924 8.68072   4
  -3   8   1 105.163 9.79387   2
   2  -8  -1 504.126 24.3473   4
  -2   8   1 465.811 50.9126   3
  -2   8   1 500.310 24.4927   2
  -1   8   1 522.938 45.5841   3
  -1   8   1 453.895 23.0971   2
   0  -8  -1 14.3268 3.99685   4
   0   8   1 16.3881 4.32683   2
   0   8   1 0.99652 9.60774   3
   0   8   1 7.60478 7.33687   4
  -1  -8  -1 163.902 10.8806   4
   1   8   1 150.329 21.8852   3
   1   8   1 155.560 12.1350   4
   1   8   1 176.200 10.8573   2
  -2  -8  -1 14.8671 4.27938   4
  -2  -8  -1 9.06512 3.88019   2
   2   8   1 12.3203 4.99138   4
   2   8   1 5.00026 11.4092   3
   2   8   1 13.6337 4.56007   2
  -3  -8  -1 211.234 12.3652   2
  -3  -8  -1 198.546 13.2504   4
   3   8   1 230.290 13.5941   4
   3   8   1 229.209 13.5236   2
  -4  -8  -1 99.4467 9.48931   4
  -4  -8  -1 102.370 8.13801   2
   4   8   1 56.2434 22.2537   3
   4   8   1 113.013 9.07323   4
   5   8   1 298.150 16.7140   4
  -6  -8  -1 150.493 15.5536   4
  -6  -8  -1 211.345 12.1903   2
   6   8   1 185.175 12.2196   4
  -7  -8  -1 142.521 10.2028   2
   7   8   1 154.604 10.6721   4
   7   8   1 115.470 16.2159   5
  -8  -8  -1 84.5723 7.98494   2
   8   8   1 84.6398 7.58261   4
  -9  -8  -1 17.6816 4.27231   2
   9   8   1 19.1901 4.17268   4
 -10  -8  -1 22.0870 4.03376   2
  10   8   1 17.1295 2.93559   4
 -11  -8  -1 11.5490 3.31131   2
  -8   9   1 6.42844 3.92868   2
   7  -9  -1 7.54431 4.81104   6
  -7   9   1 12.9718 4.32760   2
   6  -9  -1 93.5911 9.17566   6
  -6   9   1 80.1468 8.36045   2
   5  -9  -1 26.1323 5.98030   6
   5  -9  -1 24.5217 3.52713   4
  -5   9   1 23.9461 5.60415   2
   4  -9  -1 8.11662 5.13838   6
  -4   9   1 3.28478 4.56919   2
   3  -9  -1 69.9558 6.99307   4
  -3   9   1 57.3486 7.38926   2
   2  -9  -1 22.4459 4.64344   4
  -2   9   1 28.1953 5.38659   2
   1  -9  -1 114.685 9.14905   4
  -1   9   1 114.463 9.78049   2
   0  -9  -1 102.029 8.80163   4
   0   9   1 116.589 14.0954   4
   0   9   1 108.584 9.32613   2
  -1  -9  -1 12.8165 3.94068   4
   1   9   1 10.7806 5.61872   4
  -2  -9  -1 86.5999 8.25517   4
   2   9   1 84.4603 8.88978   2
   2   9   1 86.3793 9.00572   4
  -3  -9  -1 155.379 10.2006   2
  -3  -9  -1 145.769 10.9885   4
   3   9   1 151.971 11.2908   4
   3   9   1 142.159 11.9523   2
  -4  -9  -1 9.58698 4.13151   2
  -4  -9  -1 14.6899 5.04556   4
   4   9   1 18.1236 5.07595   4
  -5  -9  -1 4.03863 3.60474   2
   5   9   1 8.74622 4.35769   4
  -6  -9  -1 426.723 20.7281   2
   6   9   1 378.398 22.8676   4
  -7  -9  -1 1190.02 52.5420   2
   7   9   1 1163.33 52.6932   4
  -8  -9  -1 86.9568 7.90433   2
   8   9   1 77.4903 7.50389   4
  -9  -9  -1 12.7495 4.07676   2
   9   9   1 9.61204 3.83250   4
 -10  -9  -1 20.1678 4.92713   2
 -11  -9  -1 0.85544 3.05944   2
  -7  10   1 10.1841 3.59970   2
   6 -10  -1 4.86483 4.22542   6
  -6  10   1 4.68307 3.55440   2
   5 -10  -1 129.168 11.8704   6
  -5  10   1 161.621 10.8952   2
   4 -10  -1 145.025 11.0974   6
   4 -10  -1 135.867 8.69978   4
  -4  10   1 143.769 10.6052   2
  -3  10   1 15.5444 5.27335   2
   2 -10  -1 37.7213 5.24401   4
  -2  10   1 31.6013 5.93383   2
  -1  10   1 11.8260 5.20547   2
   0 -10  -1 38.4375 5.99874   4
   0  10   1 41.1954 6.60755   2
   0  10   1 45.1029 8.66240   4
  -1 -10  -1 82.5501 8.36733   4
   1  10   1 84.5711 9.19515   2
   1  10   1 95.9368 10.6071   4
  -2 -10  -1 37.6346 6.09928   4
   2  10   1 43.8414 6.83669   4
   2  10   1 23.9955 6.37796   2
  -3 -10  -1 22.6411 5.16705   4
   3  10   1 22.9973 5.65284   4
  -4 -10  -1 12.1179 5.60028   2
   4  10   1 8.95597 5.20723   4
  -5 -10  -1 91.9802 8.57985   2
  -5 -10  -1 93.3040 10.4275   4
   5  10   1 107.347 9.33904   4
  -6 -10  -1 36.7635 8.44985   2
  -6 -10  -1 21.4074 6.89207   4
   6  10   1 30.5093 5.50476   4
  -7 -10  -1 55.2667 6.64893   2
   7  10   1 63.5373 6.76000   4
  -8 -10  -1 129.044 8.88510   2
   8  10   1 130.541 8.86240   4
  -9 -10  -1 32.1849 4.35589   2
   9  10   1 42.5723 4.68433   4
 -10 -10  -1 17.7183 4.93249   2
  -6  11   1 9.00762 3.65708   2
   5 -11  -1 33.0993 4.63093   6
  -5  11   1 31.1089 4.97721   2
   4 -11  -1 34.1148 5.70156   6
  -4  11   1 31.6983 5.26425   2
   3 -11  -1 15.6091 5.36718   6
  -3  11   1 24.0863 5.69617   2
  -2  11   1 291.737 16.6706   2
  -1  11   1 67.5944 9.78019   2
   0  11   1 12.1025 8.03764   4
   0  11   1 4.83168 5.79989   2
   1  11   1 15.7027 7.91380   2
   1  11   1 20.2351 6.51763   4
   2  11   1 61.1453 7.95628   4
   2  11   1 66.5179 10.4037   2
   3  11   1 28.4762 5.86842   4
  -4 -11  -1 135.670 10.6730   4
   4  11   1 148.671 10.7054   4
  -5 -11  -1 74.8888 8.89741   4
   5  11   1 85.6394 8.36109   4
  -6 -11  -1 5.80901 6.18492   4
   6  11   1 -0.8210 3.47105   4
  -7 -11  -1 -13.836 8.31665   4
   7  11   1 11.8995 4.87671   4
   8  11   1 258.089 13.3996   4
   9  11   1 3.35386 2.00222   4
   4 -12  -1 13.8066 3.51797   6
  -4  12   1 17.1933 4.09985   2
   3 -12  -1 11.3210 3.89416   6
  -3  12   1 21.0916 4.97425   2
   2 -12  -1 135.773 10.1722   6
   2 -12  -1 137.136 8.47337   4
  -2  12   1 150.587 10.5560   2
   1 -12  -1 133.844 12.1233   4
  -1  12   1 153.958 10.4355   2
   0 -12  -1 79.4713 7.05217   4
   0  12   1 66.2825 7.46865   2
  -1 -12  -1 83.5967 7.48739   4
   1  12   1 51.7795 7.89655   4
   1  12   1 68.8163 15.1229   2
  -2 -12  -1 214.281 13.0385   4
   2  12   1 217.248 13.8564   4
  -3 -12  -1 145.772 10.1788   4
   3  12   1 151.593 11.7569   4
  -4 -12  -1 21.4446 4.83887   4
   4  12   1 17.8398 4.70581   4
  -5 -12  -1 21.0111 5.10001   4
   5  12   1 21.9559 4.39882   4
  -6 -12  -1 19.3057 5.61527   4
   6  12   1 27.1845 4.25784   4
   8  12   1 -0.6655 1.83414   4
   3 -13  -1 -0.6284 2.10292   6
   2 -13  -1 2.09949 2.92636   6
   1 -13  -1 115.994 8.06862   6
   0 -13  -1 10.4674 3.91230   6
   0 -13  -1 20.0976 3.40039   4
  -1 -13  -1 4.44056 3.13497   4
  -2 -13  -1 1.26195 2.95982   4
   2  13   1 6.27592 4.96332   4
  -3 -13  -1 0.75863 3.09326   4
   3  13   1 -2.7502 3.92846   4
  -4 -13  -1 102.655 7.47737   4
   4  13   1 103.883 8.58575   4
  -5 -13  -1 34.7407 4.85987   4
   5  13   1 29.2931 5.56768   4
   6  13   1 11.2914 2.59207   4
   7  13   1 15.0937 2.36446   4
   0 -14  -1 12.7326 3.01202   6
  -1 -14  -1 45.3932 4.29134   6
  -1 -14  -1 64.8784 3.92360   4
  -2 -14  -1 24.0170 3.57370   6
  -2 -14  -1 29.8966 3.36799   4
  -3 -14  -1 4.98787 2.30331   6
  -3 -14  -1 7.92706 2.55467   4
  -3 -14   2 26.6223 3.67335   4
  -1 -14   2 25.9020 2.81481   4
   7  13  -2 3.38960 2.05589   4
   4  13  -2 7.81842 3.75241   4
  -4 -13   2 -1.9976 3.46335   6
  -4 -13   2 4.40775 3.01455   4
   3  13  -2 12.7451 4.35538   4
  -3 -13   2 12.6067 3.38437   4
  -3 -13   2 7.75610 4.44050   6
   2  13  -2 66.8692 8.69102   4
  -2 -13   2 55.5879 6.14802   6
  -2 -13   2 74.5644 5.93052   4
  -1 -13   2 69.3096 5.80177   4
  -1 -13   2 54.1629 6.16085   6
   0 -13   2 34.2709 3.92853   4
   0 -13   2 20.8006 4.18143   6
   1 -13   2 4.82128 2.49172   4
   1 -13   2 3.35133 2.82356   6
   8  12  -2 2.03669 2.18914   4
   7  12  -2 23.9639 3.53739   4
   6  12  -2 44.1384 5.07750   4
  -6 -12   2 25.4129 6.75833   4
   5  12  -2 110.878 8.76192   4
  -5 -12   2 118.740 8.71873   4
   4  12  -2 86.0324 8.32860   4
  -4 -12   2 100.770 8.62664   4
   3  12  -2 83.7902 8.22575   4
  -3 -12   2 70.0603 7.34035   4
   2  12  -2 12.3062 5.71710   4
  -2 -12   2 11.9467 4.12721   4
   1  12  -2 141.851 13.5244   4
   1  12  -2 122.430 12.5002   2
  -1 -12   2 130.385 9.50476   4
   0  12  -2 291.573 16.4844   2
   0 -12   2 279.233 16.4759   6
   0 -12   2 318.383 15.7523   4
  -1  12  -2 64.2823 7.48439   2
   1 -12   2 56.8805 10.5426   6
   1 -12   2 57.4707 8.78438   4
  -2  12  -2 2.16262 4.15891   2
   2 -12   2 4.19757 2.54378   4
   2 -12   2 2.90389 3.93796   6
  -3  12  -2 9.75914 4.16815   2
   3 -12   2 3.81106 3.71012   6
  -4  12  -2 2.85120 3.68131   2
   4 -12   2 3.88710 2.97427   6
   5 -12   2 2.25995 2.45441   6
   9  11  -2 -0.6343 1.96264   4
   8  11  -2 8.68169 3.31745   4
   7  11  -2 24.3862 4.50146   4
  -7 -11   2 16.8219 6.94165   4
   6  11  -2 28.6822 5.02792   4
  -6 -11   2 36.9917 6.40959   4
   5  11  -2 98.9862 8.55385   4
  -5 -11   2 100.426 9.51803   4
   4  11  -2 282.274 16.6807   4
  -4 -11   2 310.373 17.0263   4
   3  11  -2 381.957 20.5458   4
  -3 -11   2 379.988 20.2448   4
   2  11  -2 142.371 12.0048   4
   2  11  -2 125.117 12.2965   2
  -2 -11   2 147.409 10.7087   4
   1  11  -2 192.891 14.7177   4
   1  11  -2 186.157 15.7255   2
  -1 -11   2 221.195 13.0232   4
   0  11  -2 45.0520 8.21972   2
   0 -11   2 67.4559 7.16593   4
  -1  11  -2 65.7838 9.38837   2
   1 -11   2 75.0266 7.37317   4
  -2  11  -2 66.9051 8.32703   2
   2 -11   2 59.1508 6.43060   4
   2 -11   2 63.1259 7.98197   6
  -3  11  -2 32.9966 6.04562   2
   3 -11   2 31.8844 5.79635   4
   3 -11   2 17.4289 5.20352   6
  -4  11  -2 34.6783 5.66301   2
   4 -11   2 24.9892 6.23748   6
  -5  11  -2 131.322 8.98142   2
   5 -11   2 96.9319 8.24529   6
  -6  11  -2 4.79659 4.12342   2
   6 -11   2 -1.0660 2.52194   6
   9  10  -2 77.2789 6.03786   4
  -9 -10   2 68.1591 6.97268   2
   8  10  -2 4.00194 3.89443   4
  -8 -10   2 9.97297 4.84371   2
   7  10  -2 -8.2976 7.08348   5
   7  10  -2 3.41972 3.92311   4
  -7 -10   2 1.61035 3.95459   2
  -7 -10   2 4.66358 7.29437   4
   6  10  -2 2.26265 4.09208   4
  -6 -10   2 7.27569 6.04880   4
  -6 -10   2 2.37975 4.46424   2
   5  10  -2 196.840 12.6485   4
  -5 -10   2 191.957 13.4067   4
   4  10  -2 80.9273 8.80967   4
  -4 -10   2 71.2267 8.48680   4
   3  10  -2 120.486 11.6448   2
   3  10  -2 115.834 11.7322   4
  -3 -10   2 127.047 10.2298   4
   2  10  -2 112.694 10.3682   2
   2  10  -2 112.207 11.0074   4
  -2 -10   2 117.515 9.83516   4
   1  10  -2 112.147 10.0850   2
   1  10  -2 108.957 11.7754   4
   0  10  -2 4.27968 4.58501   2
  -1  10  -2 236.844 14.7444   2
  -2  10  -2 151.955 11.5126   2
   2 -10   2 155.685 10.4195   4
  -3  10  -2 27.1002 5.42250   2
   3 -10   2 31.5909 4.68293   4
   3 -10   2 24.5063 6.14848   6
  -4  10  -2 268.960 15.1298   2
   4 -10   2 240.547 12.1454   4
   4 -10   2 242.602 15.5194   6
  -5  10  -2 24.5605 5.03930   2
   5 -10   2 14.0456 4.98322   6
  -6  10  -2 5.63321 4.94821   2
   6 -10   2 3.21484 3.59051   6
  -7  10  -2 75.8945 7.85295   2
   7 -10   2 71.3778 6.75838   6
  10   9  -2 5.20162 3.33596   4
 -10  -9   2 6.19076 3.09665   2
   9   9  -2 78.1591 10.0900   4
   9   9  -2 69.0018 9.96403   5
  -9  -9   2 91.1313 7.32378   2
   8   9  -2 234.925 13.7861   4
   8   9  -2 200.071 17.5734   5
  -8  -9   2 269.484 13.7535   2
   7   9  -2 4.92208 7.20050   5
   7   9  -2 22.8438 4.88360   4
  -7  -9   2 -0.9353 8.01252   4
  -7  -9   2 14.8353 4.06545   2
   6   9  -2 39.6344 6.62774   4
  -6  -9   2 33.7445 5.21327   2
  -6  -9   2 42.3397 7.79324   4
   5   9  -2 -2.4532 4.11734   4
  -5  -9   2 -1.2894 3.54474   2
  -5  -9   2 4.43464 5.44574   4
   4   9  -2 103.821 9.62551   4
  -4  -9   2 95.7772 9.73525   4
  -4  -9   2 93.8781 8.33478   2
   3   9  -2 187.004 12.8754   4
   3   9  -2 178.367 13.1079   2
   2   9  -2 321.379 18.6495   4
   1   9  -2 270.403 16.4507   4
   1   9  -2 237.900 16.3773   2
   0   9  -2 74.0118 8.28901   2
  -1   9  -2 79.1747 8.51798   2
  -2   9  -2 27.9553 5.41782   2
  -3   9  -2 8.74614 4.52568   2
   3  -9   2 9.58148 5.51477   6
   3  -9   2 14.0984 3.84930   4
  -4   9  -2 476.034 23.9682   2
   4  -9   2 475.546 25.2018   6
   4  -9   2 460.686 21.9533   4
  -5   9  -2 70.4268 10.6985   2
   5  -9   2 70.3783 8.60555   6
  -6   9  -2 28.5308 5.33148   2
   6  -9   2 20.1325 5.70174   6
  -7   9  -2 12.1554 4.95106   2
   7  -9   2 6.31460 4.29465   6
  -8   9  -2 20.4991 5.45999   2
   8  -9   2 19.0122 4.41443   6
 -11  -8   2 26.5887 3.98664   2
  10   8  -2 8.32936 5.68338   5
  10   8  -2 6.20165 3.05866   4
 -10  -8   2 10.3388 3.88400   2
   9   8  -2 1.29108 3.28048   4
   9   8  -2 13.2153 6.62407   5
  -9  -8   2 0.69081 3.36817   2
   8   8  -2 293.362 19.8887   5
   8   8  -2 288.023 16.2086   4
  -8  -8   2 301.869 16.1998   2
   7   8  -2 7.68920 4.47125   4
  -7  -8   2 5.87174 4.16785   2
   6   8  -2 96.4618 8.70528   4
  -6  -8   2 84.2603 7.92392   2
  -6  -8   2 72.6491 9.86300   4
   5   8  -2 16.2358 4.95335   4
  -5  -8   2 16.0795 6.19503   4
  -5  -8   2 11.4812 4.36354   2
   4   8  -2 135.637 10.5775   4
  -4  -8   2 123.714 8.97261   2
   3   8  -2 43.9749 21.5809   3
   3   8  -2 94.6139 9.10468   2
   3   8  -2 85.7708 8.97256   4
  -3  -8   2 95.9210 7.56545   2
   2   8  -2 71.9217 7.72276   2
   2   8  -2 78.7714 20.0224   3
   2   8  -2 75.6253 8.41924   4
   1   8  -2 3.29647 11.6158   3
   1   8  -2 28.9276 4.98882   2
   1   8  -2 30.0334 6.78343   4
  -1  -8   2 29.2857 4.75232   4
   0   8  -2 651.956 29.5820   2
   0   8  -2 545.555 48.3698   3
   0  -8   2 632.206 29.5559   4
  -1   8  -2 20.1540 12.9460   3
  -1   8  -2 33.1051 5.30164   2
  -2   8  -2 200.257 12.4623   2
   2  -8   2 197.155 11.6907   4
  -3   8  -2 339.472 18.6056   2
  -4   8  -2 62.0977 7.47529   2
   4  -8   2 58.0543 7.98308   6
   4  -8   2 53.7340 6.06412   4
  -5   8  -2 191.457 12.2438   2
   5  -8   2 158.305 14.1614   6
  -6   8  -2 202.319 12.8054   2
   6  -8   2 177.126 13.1643   6
  -7   8  -2 8.13145 4.51947   2
   7  -8   2 9.49846 4.95790   6
  -8   8  -2 3.91776 4.25782   2
   8  -8   2 4.93488 4.51640   6
 -12  -7   2 16.5557 3.73987   2
  11   7  -2 8.93534 4.85076   5
 -11  -7   2 8.97600 4.44135   2
  10   7  -2 -0.7720 6.14780   5
 -10  -7   2 3.38870 3.30266   2
   9   7  -2 146.059 14.5114   5
   9   7  -2 169.066 10.8117   4
  -9  -7   2 174.954 11.0061   2
  -8  -7   2 410.386 20.9307   2
   7   7  -2 4.07969 3.89267   4
  -7  -7   2 3.02784 3.60439   2
   6   7  -2 22.4092 4.75913   4
  -6  -7   2 1.06959 8.68672   4
  -5  -7   2 69.9472 6.96578   2
  -5  -7   2 77.5033 8.87928   4
   4   7  -2 3.50618 4.40219   4
   4   7  -2 2.81027 11.9217   3
  -4  -7   2 2.01067 2.93114   2
   3   7  -2 29.7953 6.61071   2
   3   7  -2 34.2584 5.66254   4
   3   7  -2 31.5291 14.0713   3
  -3  -7   2 28.5540 4.44743   2
   2   7  -2 263.921 15.6967   4
   2   7  -2 271.011 25.7926   3
   2   7  -2 290.515 14.8247   2
  -2  -7   2 264.070 14.9933   4
  -2  -7   2 271.962 13.9830   2
   1   7  -2 153.446 19.3022   3
   1   7  -2 185.790 10.9142   2
  -1  -7   2 174.907 10.9183   4
   0   7  -2 611.771 40.8329   3
   0   7  -2 670.213 30.4147   2
   0  -7   2 680.460 30.6800   4
  -1   7  -2 280.483 25.5907   3
  -1   7  -2 314.704 15.5356   2
   1  -7   2 277.905 19.3538   1
   1  -7   2 307.925 15.6075   4
  -2   7  -2 -4.4752 7.28785   3
  -2   7  -2 6.13265 3.23632   2
   2  -7   2 5.94367 3.05694   4
  -3   7  -2 89.7864 7.62515   2
  -3   7  -2 48.3567 16.4106   3
   3  -7   2 78.9295 6.68078   4
  -4   7  -2 298.371 16.1668   2
   4  -7   2 305.622 18.1941   6
  -5   7  -2 210.547 13.2419   2
   5  -7   2 213.883 11.0921   4
   5  -7   2 239.961 15.1004   6
  -6   7  -2 254.770 14.6651   2
   6  -7   2 231.896 15.4530   6
   7  -7   2 143.434 11.2858   6
  -8   7  -2 17.4321 5.50418   2
   8  -7   2 1.99560 4.61320   6
   9  -7   2 20.3696 8.06920   6
  12   6  -2 102.837 9.36221   5
 -12  -6   2 133.687 8.04485   2
  11   6  -2 15.4313 6.25916   5
 -11  -6   2 19.4263 3.85322   2
  10   6  -2 1.63316 5.99456   5
  10   6  -2 -2.6704 3.11943   4
 -10  -6   2 1.82912 3.58601   2
   9   6  -2 5.00796 3.88633   4
   9   6  -2 8.03142 7.20054   5
  -9  -6   2 8.81120 4.11715   2
   8   6  -2 110.023 9.05196   4
   8   6  -2 108.371 13.8903   5
  -8  -6   2 104.832 8.77931   2
   7   6  -2 2.25351 3.88815   4
   6   6  -2 0.22306 5.02774   4
  -6  -6   2 1.87195 3.24351   2
   5   6  -2 607.846 28.9455   4
  -5  -6   2 615.261 28.3993   2
   4   6  -2 428.699 33.8973   3
   4   6  -2 464.911 23.0338   4
  -4  -6   2 494.892 22.3907   2
   3   6  -2 27.6843 5.64794   4
   3   6  -2 32.8497 12.4465   3
   3   6  -2 14.5654 4.32960   2
  -3  -6   2 22.8679 3.95431   2
   2   6  -2 462.172 21.7872   2
   2   6  -2 458.390 31.8151   3
  -2  -6   2 454.754 21.2510   2
   1   6  -2 281.419 22.8690   3
   1   6  -2 273.558 14.2573   2
   0   6  -2 413.385 19.7571   2
   0   6  -2 411.366 28.6252   3
  -1   6  -2 233.900 20.3369   3
  -1   6  -2 218.036 12.2536   2
   1  -6   2 256.116 19.1039   1
  -2   6  -2 157.440 9.26451   2
  -2   6  -2 158.435 16.9751   3
   2  -6   2 152.741 9.17358   4
   2  -6   2 142.697 13.2781   1
  -3   6  -2 4.49097 7.09620   3
  -3   6  -2 28.4799 6.16183   2
   3  -6   2 9.55648 5.74817   5
   3  -6   2 17.7027 3.70384   4
  -4   6  -2 42.7808 12.8268   3
  -4   6  -2 68.3314 6.70770   2
   4  -6   2 72.0693 8.22701   6
   4  -6   2 66.8612 9.44530   5
   4  -6   2 40.7806 8.62106   1
  -5   6  -2 60.1525 6.43789   2
  -5   6  -2 61.6405 19.4879   3
   5  -6   2 53.8006 7.58077   6
   5  -6   2 58.2619 7.28974   4
   5  -6   2 48.0013 8.62641   5
  -6   6  -2 108.778 11.8281   2
   6  -6   2 92.4360 11.9867   5
   6  -6   2 90.4858 9.42585   6
  -7   6  -2 529.537 26.7013   2
   7  -6   2 578.337 28.2421   6
   7  -6   2 557.499 30.8962   5
  -8   6  -2 187.386 13.1335   2
   8  -6   2 201.305 16.0216   5
   8  -6   2 170.282 12.8635   6
   9  -6   2 18.3306 6.89252   5
   9  -6   2 23.0775 6.04286   6
  12   5  -2 151.192 11.4082   5
 -12  -5   2 168.652 9.65305   2
  11   5  -2 141.410 13.3931   5
 -11  -5   2 150.570 9.90868   2
  10   5  -2 84.7241 6.93256   4
  10   5  -2 102.883 12.9115   5
 -10  -5   2 101.789 8.57853   2
   9   5  -2 96.6419 8.16875   4
   9   5  -2 118.811 13.2580   5
  -9  -5   2 108.042 8.91026   2
   8   5  -2 13.0976 4.17070   4
   8   5  -2 5.61748 7.06197   5
  -8  -5   2 6.78211 3.62842   2
   7   5  -2 236.987 14.1837   4
  -7  -5   2 225.432 13.0928   2
   6   5  -2 45.3532 5.71711   4
  -6  -5   2 41.6474 5.19784   2
   5   5  -2 174.046 10.9948   4
  -5  -5   2 174.692 10.2114   2
  -4  -5   2 822.455 36.6301   2
   3   5  -2 1189.48 51.2101   2
   3   5  -2 1239.30 61.8769   3
  -3  -5   2 1105.14 50.8517   2
   2   5  -2 217.892 19.4390   3
   1   5  -2 0.89894 6.93161   3
   1   5  -2 2.10111 2.86598   2
   0   5  -2 430.426 27.2355   3
  -1   5  -2 437.485 27.5095   3
   1  -5   2 429.995 23.6917   1
  -2   5  -2 188.155 16.7877   3
   2  -5   2 195.615 13.5515   1
  -3   5  -2 268.558 21.7810   3
   3  -5   2 287.465 17.6347   1
  -4   5  -2 164.538 10.1307   2
  -4   5  -2 171.556 18.3156   3
   4  -5   2 173.170 14.1557   1
   4  -5   2 177.965 11.9207   6
   4  -5   2 168.029 13.5321   5
  -5   5  -2 28.8915 4.99600   2
  -5   5  -2 18.4643 10.2760   3
   5  -5   2 20.3334 7.29694   1
   5  -5   2 25.2181 5.46964   6
   5  -5   2 30.4657 7.02612   5
  -6   5  -2 66.6180 8.21802   2
  -6   5  -2 68.9304 20.0041   3
   6  -5   2 85.0874 11.4874   5
   6  -5   2 45.9487 11.2673   1
   6  -5   2 74.7998 8.93073   6
   7  -5   2 110.146 13.0501   5
   7  -5   2 106.229 10.6056   6
   9  -5   2 125.831 11.1687   6
   9  -5   2 122.026 13.4118   5
  10  -5   2 94.5029 11.0250   5
  13   4  -2 -0.9939 3.77311   5
  12   4  -2 19.7494 6.08188   5
 -12  -4   2 27.1215 4.31060   2
  11   4  -2 124.603 13.0050   5
 -11  -4   2 123.128 9.19477   2
  10   4  -2 202.565 16.6352   5
 -10  -4   2 179.479 12.0056   2
   9   4  -2 6.13924 6.62658   5
   9   4  -2 5.23683 3.68890   4
  -9  -4   2 7.89833 3.86387   2
   8   4  -2 29.4152 8.44894   5
   8   4  -2 37.7697 5.45716   4
  -8  -4   2 35.6025 5.12317   2
   7   4  -2 44.4305 5.33816   4
   7   4  -2 30.8607 8.15397   5
  -7  -4   2 29.3091 4.68820   2
   6   4  -2 -1.0561 3.00798   4
  -6  -4   2 0.65613 2.82977   2
  -5  -4   2 382.820 18.3370   2
  -4  -4   2 453.516 21.0359   2
   3   4  -2 2865.00 122.601   3
  -3  -4   2 2481.72 112.797   2
   2   4  -2 2646.58 119.674   3
   1   4  -2 317.799 20.8507   3
  -1  -4   2 295.598 26.9212   3
   0   4  -2 90.6261 10.4620   3
  -1   4  -2 677.113 35.6988   3
  -2   4  -2 221.992 17.0285   3
   2  -4   2 235.751 14.4614   1
  -3   4  -2 106.631 12.4738   3
   3  -4   2 83.1232 8.83451   1
  -4   4  -2 44.3347 9.69804   3
   4  -4   2 27.2746 6.67778   1
  -5   4  -2 27.5635 15.3215   3
   5  -4   2 17.6583 5.97792   1
   5  -4   2 31.6496 6.75077   5
  -6   4  -2 188.139 22.2719   3
   6  -4   2 208.711 13.3895   6
   6  -4   2 183.865 17.2283   1
   6  -4   2 212.346 15.6366   5
  -7   4  -2 19.0665 15.5778   3
   7  -4   2 28.2186 9.72307   1
   7  -4   2 39.7621 6.62404   6
   7  -4   2 40.7144 8.41247   5
   8  -4   2 9.18035 6.96275   5
   8  -4   2 -2.3362 4.61588   6
   9  -4   2 131.193 13.7425   5
   9  -4   2 115.877 11.0121   6
  10  -4   2 255.770 17.9152   5
  11  -4   2 54.9925 8.12942   5
  13   3  -2 21.9036 4.56667   5
  12   3  -2 -1.3001 5.30761   5
 -12  -3   2 -2.4990 3.29104   2
  11   3  -2 83.1682 11.4210   5
 -11  -3   2 85.8424 7.90294   2
  10   3  -2 24.8162 7.93398   5
 -10  -3   2 30.8569 5.39817   2
   9   3  -2 21.6026 7.99929   5
   9   3  -2 13.3621 4.00084   4
  -9  -3   2 28.4819 4.97301   2
   8   3  -2 43.4614 9.25812   5
  -8  -3   2 51.5854 6.40830   2
   7   3  -2 69.3834 6.90210   4
   7   3  -2 67.0157 10.3745   5
  -7  -3   2 69.9480 6.53075   2
   6   3  -2 162.314 10.2594   4
  -6  -3   2 186.997 10.1265   2
  -5  -3   2 151.507 8.71308   2
  -4  -3   2 236.349 11.9323   2
  -3  -3   2 65.5959 10.1867   3
   2   3  -2 813.497 39.8738   3
  -2  -3   2 729.840 39.3566   3
   1   3  -2 178.928 13.5220   3
  -1  -3   2 174.716 13.7989   3
   0   3  -2 61.3544 8.24464   3
   0  -3   2 57.7820 7.99309   3
  -1   3  -2 10.3466 4.78590   3
   1  -3   2 6.70473 4.96828   3
  -2   3  -2 1489.81 67.8385   3
   2  -3   2 1465.43 65.8175   1
  -3   3  -2 518.248 28.7912   3
   3  -3   2 528.138 26.8106   1
  -4   3  -2 516.236 29.9861   3
  -5   3  -2 7.45365 6.82716   3
   5  -3   2 2.74936 4.92760   5
   5  -3   2 7.64350 5.09775   1
  -6   3  -2 103.700 15.7762   3
   6  -3   2 107.089 12.4990   1
   6  -3   2 106.051 9.17134   6
   6  -3   2 103.216 10.8747   5
  -7   3  -2 48.4297 15.8836   3
   7  -3   2 40.1791 6.53564   6
   8  -3   2 229.854 15.0607   6
   8  -3   2 241.648 17.7065   5
   9  -3   2 8.39920 7.24717   5
  10  -3   2 85.3369 12.1070   5
  11  -3   2 75.7523 11.7514   5
  12  -3   2 12.4723 5.05344   5
  13   2  -2 3.70988 4.25704   5
  12   2  -2 124.111 11.7012   5
 -12  -2   2 112.299 8.61452   2
  11   2  -2 39.4773 8.36795   5
 -11  -2   2 25.0800 4.96298   2
  10   2  -2 100.343 13.5451   5
 -10  -2   2 90.7362 8.47054   2
   9   2  -2 650.546 34.7963   5
  -9  -2   2 604.670 29.4523   2
   8   2  -2 667.176 34.5787   5
   8   2  -2 607.706 28.8981   4
  -8  -2   2 647.771 29.6352   2
   7   2  -2 780.464 37.8905   5
   7   2  -2 693.581 32.8641   4
   6   2  -2 295.485 18.6635   5
  -6  -2   2 264.283 13.8697   2
  -3  -2   2 9.40971 6.21604   3
   2   2  -2 1062.06 48.3108   3
  -2  -2   2 947.783 47.6031   3
   1   2  -2 27.7193 6.89265   3
  -1  -2   2 17.1504 5.53058   3
   0   2  -2 179.815 11.7854   3
   0  -2   2 171.246 11.8582   3
  -2   2  -2 990.528 45.4156   3
   2  -2   2 975.866 44.6639   1
  -3   2  -2 5.39319 3.91910   3
   3  -2   2 7.73565 3.53992   1
  -4   2  -2 828.243 40.1624   3
   4  -2   2 750.118 38.5585   1
  -5   2  -2 728.256 39.1072   3
   5  -2   2 721.186 37.6274   1
  -6   2  -2 82.1788 12.4147   3
   6  -2   2 70.1715 11.4738   1
   6  -2   2 75.7299 9.72013   5
  -7   2  -2 11.6319 10.8487   3
   7  -2   2 11.1190 5.73318   5
   7  -2   2 7.04739 4.72877   6
   7  -2   2 14.3708 7.62500   1
   8  -2   2 41.5598 10.1334   6
   8  -2   2 71.1030 10.7842   5
   9  -2   2 17.8492 6.25021   6
   9  -2   2 19.2155 7.19344   5
  10  -2   2 5.99732 6.31292   5
  10  -2   2 2.47053 12.5437   6
  11  -2   2 65.4068 9.82991   5
  12  -2   2 166.329 13.4117   5
  13   1  -2 -1.0419 3.84670   5
  12   1  -2 128.160 11.6121   5
 -12  -1   2 97.6804 8.93797   2
  11   1  -2 170.774 15.1118   5
 -11  -1   2 153.136 11.0436   2
  10   1  -2 404.026 25.2989   5
 -10  -1   2 393.017 20.6294   2
   9   1  -2 703.554 36.7219   5
  -9  -1   2 651.122 31.4146   2
   8   1  -2 411.556 24.1246   5
  -8  -1   2 365.771 18.9354   2
   7   1  -2 876.299 40.9314   4
   7   1  -2 1002.08 45.8632   5
  -7  -1   2 935.038 41.3310   2
   6   1  -2 8.38237 5.87226   5
  -6  -1   2 3.07731 3.31799   2
  -4  -1   2 15.6495 7.49065   3
  -3  -1   2 250.009 17.1974   3
  -2  -1   2 583.765 29.5064   3
   1   1  -2 1592.96 67.2170   3
  -1  -1   2 1442.78 66.8198   3
  -3   1  -2 501.394 24.1035   3
   3  -1   2 455.055 24.0529   1
  -4   1  -2 645.633 31.9303   3
   4  -1   2 611.799 31.7334   1
  -5   1  -2 463.482 26.2284   3
   5  -1   2 430.123 25.4658   1
  -6   1  -2 64.8474 11.3764   3
   6  -1   2 67.4915 9.57682   5
   6  -1   2 65.1906 11.0141   1
  -7   1  -2 20.7967 9.30071   3
   7  -1   2 9.47829 6.26190   1
   7  -1   2 27.0477 6.49996   5
  -8   1  -2 41.3696 16.9718   3
   8  -1   2 26.4919 7.23854   5
   8  -1   2 16.4407 6.19264   6
   9  -1   2 40.5885 9.01806   5
  10  -1   2 124.272 13.9308   5
  11  -1   2 46.5646 8.92916   5
  12  -1   2 0.66201 5.73328   5
  13  -1   2 13.2675 4.39250   5
  13   0  -2 5.53216 3.82826   5
  12   0  -2 7.24233 5.51953   5
 -12   0   2 1.67405 6.24270   2
  11   0  -2 117.310 13.0974   5
 -11   0   2 110.357 9.52466   2
  10   0  -2 86.9168 12.9146   5
 -10   0   2 106.640 9.61774   2
   9   0  -2 34.5634 8.45772   5
  -9   0   2 35.0495 5.32715   2
   8   0  -2 48.2899 9.19392   5
  -8   0   2 45.2118 5.50202   2
   7   0  -2 1454.95 65.7220   5
  -7   0   2 1389.10 61.4288   2
   6   0  -2 60.8079 8.73407   5
   1   0  -2 727.229 31.2571   7
   2   0   2 943.559 42.4700   1
   3   0   2 659.843 31.8499   1
   4   0   2 495.264 26.1993   1
   5   0   2 56.9793 9.36168   1
  -6   0  -2 952.318 43.5072   7
   6   0   2 956.562 48.6555   1
   7   0   2 262.659 17.1510   5
   7   0   2 255.135 20.3163   1
   7   0   2 242.439 15.1966   6
  -8   0  -2 2.89259 13.0953   3
   8   0   2 12.3258 8.65268   5
   8   0   2 7.10523 5.65361   6
   9   0   2 127.579 11.4851   6
   9   0   2 161.053 14.6892   5
  10   0   2 117.874 13.5655   5
  11   0   2 15.3454 6.63554   5
  12   0   2 13.6630 6.62836   5
  13   0   2 34.0993 5.30215   5
  13  -1  -2 7.19630 3.37828   5
  12  -1  -2 6.38484 5.47570   5
  11  -1  -2 34.0195 7.87416   5
 -11   1   2 24.5719 6.30572   2
  10  -1  -2 184.697 16.3773   5
   9  -1  -2 5.24168 5.95071   5
  -9   1   2 4.43281 4.54394   2
   8  -1  -2 16.5955 6.87441   5
  -8   1   2 15.8785 4.64731   2
   7  -1  -2 5.75817 5.94295   5
  -7   1   2 -0.4737 4.19582   2
   6  -1  -2 5.93801 5.51075   5
   1  -1  -2 30.8201 3.67947   7
   0  -1  -2 160.251 8.33342   7
   0   1   2 148.344 7.42797   1
   1   1   2 387.890 19.2714   1
   1   1   2 439.804 18.3879   3
  -2  -1  -2 521.749 22.4008   3
  -2  -1  -2 463.310 22.9092   7
   2   1   2 511.193 24.2307   1
  -3  -1  -2 734.608 33.7077   3
  -3  -1  -2 737.330 33.2161   7
   3   1   2 734.618 35.2051   1
  -4  -1  -2 258.042 13.4076   7
  -4  -1  -2 244.821 15.2634   3
   4   1   2 239.569 15.8439   1
  -5  -1  -2 211.659 12.1736   7
  -5  -1  -2 198.571 16.0984   3
   5   1   2 218.747 15.7472   1
  -6  -1  -2 14.3289 4.04549   7
   6   1   2 25.0847 7.33455   1
   7   1   2 174.059 16.4215   1
   7   1   2 184.454 13.7364   5
   7   1   2 148.777 11.8315   6
   8   1   2 312.814 18.0708   6
   8   1   2 352.045 21.1646   5
   9   1   2 456.767 25.6942   5
   9   1   2 387.681 21.9108   6
  10   1   2 65.7178 12.1309   5
  11   1   2 190.301 15.9028   5
  12   1   2 19.7958 7.03240   5
  13   1   2 25.5481 5.35541   5
  13  -2  -2 -0.7796 2.96000   5
  12  -2  -2 0.72382 4.54060   5
  11  -2  -2 16.3175 6.46147   5
  10  -2  -2 34.6232 8.29468   5
 -10   2   2 35.9698 6.82865   2
   9  -2  -2 86.1097 12.0217   5
  -9   2   2 74.0432 8.74519   2
   8  -2  -2 387.994 24.3194   5
  -8   2   2 412.070 20.0432   2
   7  -2  -2 101.127 11.3984   5
  -7   2   2 79.4636 8.06072   2
   6  -2  -2 1351.93 62.0719   5
   0  -2  -2 0.01697 2.84947   7
   0   2   2 0.14889 2.76686   3
  -1  -2  -2 1218.01 56.7560   7
  -1  -2  -2 1254.96 56.8797   3
   1   2   2 1374.91 56.9586   1
   1   2   2 1358.84 57.1250   3
  -2  -2  -2 637.750 29.4767   3
  -2  -2  -2 627.083 29.4919   7
   2   2   2 603.465 30.3362   1
   2   2   2 702.154 30.1858   3
  -3  -2  -2 36.4486 5.05514   7
  -3  -2  -2 39.6142 5.62021   3
   3   2   2 38.6382 6.66600   1
  -4  -2  -2 1651.05 73.6028   7
  -4  -2  -2 1685.05 75.4533   3
   4   2   2 1736.23 77.0111   1
  -5  -2  -2 998.531 49.4964   3
  -5  -2  -2 998.376 45.8764   7
   5   2   2 1064.22 50.5150   1
  -6  -2  -2 227.578 13.6812   7
   6   2   2 247.768 18.3661   1
  -7  -2  -2 70.1596 8.44427   2
   7   2   2 80.8887 9.06886   6
   7   2   2 92.8654 10.7766   5
  -8  -2  -2 353.381 17.7681   2
   8   2   2 324.835 18.6499   6
   8   2   2 347.838 21.5291   5
  -9  -2  -2 297.811 16.1946   2
   9   2   2 283.856 19.4683   5
   9   2   2 246.620 16.1791   6
 -10  -2  -2 21.5862 5.58898   2
  10   2   2 28.7447 9.09705   5
 -11  -2  -2 59.1872 6.72071   2
  11   2   2 73.0645 10.9432   5
 -12  -2  -2 9.11996 7.27593   2
  12   2   2 5.43653 5.82094   5
  13   2   2 4.01954 4.50381   5
  12  -3  -2 76.7068 8.82567   5
  11  -3  -2 14.9759 6.77580   5
 -11   3   2 6.36104 9.17605   2
  10  -3  -2 4.11026 5.89488   5
   9  -3  -2 115.240 12.7425   5
  -9   3   2 87.7287 9.73796   2
   8  -3  -2 103.602 12.3316   5
   7  -3  -2 0.99287 7.71290   5
  -7   3   2 3.43402 4.12167   2
  -7   3   2 -3.4393 14.3043   3
   6  -3  -2 10.1474 6.28332   5
  -6   3   2 23.3470 4.38589   2
  -6   3   2 7.27183 8.83649   3
  -5   3   2 13.2208 8.83057   3
  -3   3   2 314.596 21.3878   3
  -2   3   2 949.785 46.5370   3
  -1   3   2 1437.58 65.5842   3
   0   3   2 260.014 15.3982   3
  -1  -3  -2 1822.09 81.5274   7
  -1  -3  -2 1806.20 82.5184   3
   1   3   2 1983.11 82.7596   3
  -2  -3  -2 69.7467 7.37845   7
  -2  -3  -2 76.5014 7.26833   3
   2   3   2 84.1561 7.42300   1
   2   3   2 83.5825 8.29677   3
  -3  -3  -2 1982.38 89.5665   3
  -3  -3  -2 1923.87 88.2891   7
   3   3   2 2168.11 90.6630   3
   3   3   2 2052.27 90.3198   1
  -4  -3  -2 3334.53 141.774   3
  -4  -3  -2 3136.29 139.369   7
   4   3   2 3274.69 142.525   1
  -5  -3  -2 436.328 22.8361   7
   5   3   2 456.819 26.5403   1
  -6  -3  -2 58.3714 5.67866   2
  -7  -3  -2 217.532 12.1931   2
   7   3   2 246.627 16.3736   5
   7   3   2 204.434 14.2255   6
  -8  -3  -2 12.8807 4.09525   2
   8   3   2 4.45593 5.58522   6
  -9  -3  -2 190.879 11.7334   2
   9   3   2 176.933 15.5165   5
 -10  -3  -2 218.398 13.2961   2
  10   3   2 204.505 16.4524   5
 -11  -3  -2 243.004 14.2274   2
  11   3   2 267.049 17.8832   5
 -12  -3  -2 40.0571 5.17961   2
  12   3   2 36.8302 7.17835   5
  13   3   2 64.2578 9.79605   5
  12  -4  -2 15.9682 4.02912   5
  11  -4  -2 37.4367 6.81907   5
  10  -4  -2 39.6620 8.01384   5
 -10   4   2 38.0789 8.10196   2
   9  -4  -2 88.8732 11.5959   5
   8  -4  -2 205.899 16.2437   5
   7  -4  -2 340.835 21.4910   5
   6  -4  -2 426.029 23.0715   6
   6  -4  -2 396.302 23.4005   5
   6  -4  -2 409.477 20.2755   4
  -6   4   2 404.124 34.1975   3
   5  -4  -2 11.0393 3.48467   4
  -5   4   2 3.88565 8.37101   3
  -4   4   2 1718.88 84.5851   3
  -3   4   2 212.123 18.1032   3
  -2   4   2 48.8858 9.83655   3
  -1   4   2 429.926 24.9256   3
  -1  -4  -2 139.516 12.6536   3
   1   4   2 161.369 12.4448   3
  -2  -4  -2 71.5097 8.85119   3
   2   4   2 79.8102 9.62708   3
  -3  -4  -2 854.114 43.2397   3
  -3  -4  -2 807.784 38.2554   2
   3   4   2 975.079 44.5375   3
  -4  -4  -2 7.20213 6.00290   3
  -4  -4  -2 14.7500 3.24946   2
  -5  -4  -2 399.254 19.0452   2
  -6  -4  -2 168.475 9.91214   2
  -7  -4  -2 526.006 24.6626   2
   7   4   2 514.148 28.2642   5
   7   4   2 517.362 24.2316   4
  -8  -4  -2 2.06889 3.37620   2
   8   4   2 9.04343 7.09260   5
  -9  -4  -2 204.651 12.5986   2
   9   4   2 215.618 16.5994   5
 -10  -4  -2 95.1089 8.47397   2
  10   4   2 89.8838 12.0752   5
 -11  -4  -2 185.494 11.5398   2
  11   4   2 202.554 15.8002   5
 -12  -4  -2 177.329 10.5315   2
  12   4   2 174.073 12.8992   5
  11  -5  -2 144.431 12.0787   5
  10  -5  -2 138.871 11.8993   5
 -10   5   2 113.680 10.0730   2
   9  -5  -2 109.423 11.9705   5
  -9   5   2 92.4646 9.57784   2
   8  -5  -2 108.630 12.5885   5
  -8   5   2 94.5935 9.72115   2
   7  -5  -2 59.2306 9.43330   5
   7  -5  -2 43.2439 7.61957   6
  -7   5   2 60.5269 7.50182   2
   6  -5  -2 187.908 10.3203   4
   6  -5  -2 200.168 15.9019   5
   6  -5  -2 199.464 13.6321   6
  -6   5   2 187.565 11.7341   2
   5  -5  -2 260.760 15.7971   6
   5  -5  -2 254.208 17.8100   5
   5  -5  -2 266.196 13.5377   4
  -5   5   2 262.781 14.1162   2
  -5   5   2 264.199 26.2765   3
   4  -5  -2 16.7113 3.77101   4
   4  -5  -2 1.96334 6.98282   5
  -4   5   2 19.6017 3.99073   2
  -4   5   2 14.4310 8.47662   3
  -3   5   2 24.4944 4.03801   2
  -3   5   2 22.7483 8.79341   3
  -2   5   2 173.402 9.83019   2
  -2   5   2 171.499 16.6395   3
  -1   5   2 169.177 15.3695   3
  -1   5   2 140.705 8.89500   2
   0   5   2 203.469 11.1521   2
   0   5   2 218.634 17.0848   3
  -1  -5  -2 534.762 25.5251   2
   1   5   2 615.726 32.5932   3
   1   5   2 563.155 26.5809   2
  -2  -5  -2 851.489 38.5395   2
   2   5   2 832.884 38.4385   2
   2   5   2 954.759 45.9095   3
  -3  -5  -2 123.667 8.00488   2
   3   5   2 121.411 14.2703   3
  -4  -5  -2 58.5771 5.47710   2
   4   5   2 54.8599 12.0338   3
  -6  -5  -2 215.130 11.7588   2
   6   5   2 183.199 16.9420   5
   6   5   2 204.788 11.6884   4
  -7  -5  -2 457.971 22.1842   2
   7   5   2 447.880 26.1788   5
   7   5   2 445.717 21.8039   4
  -8  -5  -2 69.3509 7.98240   2
   8   5   2 56.4937 10.1999   5
   8   5   2 69.7293 6.91986   4
  -9  -5  -2 36.2711 5.58651   2
   9   5   2 39.1448 8.64988   5
   9   5   2 21.6935 3.95200   4
 -10  -5  -2 125.988 9.36091   2
  10   5   2 102.424 12.6313   5
 -11  -5  -2 27.1997 4.51728   2
  11   5   2 20.8245 7.99005   5
 -12  -5  -2 152.506 9.04540   2
  12   5   2 127.426 10.5149   5
 -10   6   2 88.7652 8.76614   2
   9  -6  -2 21.1928 11.2169   5
  -9   6   2 20.1822 5.02666   2
   8  -6  -2 124.976 12.6071   5
  -8   6   2 120.499 10.0678   2
   7  -6  -2 30.6187 11.3675   5
  -7   6   2 35.4588 5.89689   2
   6  -6  -2 66.5508 8.22817   6
   6  -6  -2 72.8552 6.01020   4
   6  -6  -2 78.8522 11.5699   5
  -6   6   2 86.2312 8.29047   2
   5  -6  -2 455.556 24.3496   6
   5  -6  -2 509.652 28.5395   5
   5  -6  -2 496.571 25.1436   4
  -5   6   2 353.476 47.4453   3
  -5   6   2 460.736 23.0674   2
   4  -6  -2 198.811 16.1289   5
   4  -6  -2 190.197 11.0049   4
  -4   6   2 148.132 21.6180   3
  -4   6   2 197.900 11.4694   2
   3  -6  -2 39.3274 5.05863   4
  -3   6   2 34.2705 11.5690   3
  -3   6   2 45.2977 5.29484   2
   2  -6  -2 1.09220 3.32089   4
  -2   6   2 -3.5249 6.01451   3
   1  -6  -2 82.8923 7.04572   4
  -1   6   2 122.554 17.8316   3
  -1   6   2 74.8425 6.58629   2
   0   6   2 66.2805 6.36277   2
   0   6   2 85.3695 14.8215   3
  -1  -6  -2 390.284 18.8552   2
   1   6   2 431.020 27.7919   3
   1   6   2 392.708 19.2488   2
  -2  -6  -2 1269.17 56.6355   2
   2   6   2 1292.41 56.7440   2
   2   6   2 1362.06 66.2339   3
  -3  -6  -2 266.454 13.3230   2
   3   6   2 265.634 22.0978   3
   3   6   2 239.323 14.4989   2
   3   6   2 233.320 13.7489   4
  -4  -6  -2 33.0334 4.75657   2
   4   6   2 32.9597 5.11638   4
   4   6   2 34.3886 11.8921   3
  -5  -6  -2 158.375 9.54501   2
   5   6   2 137.419 9.69540   4
  -6  -6  -2 278.334 14.5477   2
   6   6   2 242.096 20.3120   5
   6   6   2 269.134 14.6712   4
  -7  -6  -2 307.967 16.2411   2
   7   6   2 304.574 16.0001   4
   7   6   2 261.166 20.3832   5
  -8  -6  -2 0.60497 3.36431   2
   8   6   2 -12.348 7.09018   5
   8   6   2 0.44402 3.28341   4
  -9  -6  -2 27.8497 4.93675   2
   9   6   2 35.9301 4.81208   4
   9   6   2 30.3385 8.22645   5
 -10  -6  -2 14.5033 4.53514   2
  10   6   2 11.4070 7.02415   5
 -11  -6  -2 17.2105 4.02852   2
  11   6   2 0.58969 6.20870   5
 -12  -6  -2 26.1601 3.99726   2
  -9   7   2 49.4859 5.78576   2
  -8   7   2 -3.6192 3.96538   2
   7  -7  -2 196.289 13.1752   6
   7  -7  -2 204.291 15.8243   5
  -7   7   2 188.738 12.7039   2
   6  -7  -2 31.7850 8.12886   5
   6  -7  -2 13.3177 5.93007   6
  -6   7   2 26.5659 5.17206   2
   5  -7  -2 149.784 9.39016   4
   5  -7  -2 136.331 13.8865   5
   5  -7  -2 157.198 12.2749   6
  -5   7   2 158.552 10.9651   2
   4  -7  -2 334.040 17.3620   4
  -4   7   2 352.590 18.3234   2
   3  -7  -2 317.613 16.1025   4
  -3   7   2 216.575 29.7712   3
  -3   7   2 321.208 16.4168   2
   2  -7  -2 172.064 10.8139   4
  -2   7   2 159.956 20.4347   3
  -2   7   2 167.321 10.6235   2
   1  -7  -2 65.6011 6.87264   4
  -1   7   2 92.0936 17.4255   3
  -1   7   2 89.4063 7.37764   2
   0  -7  -2 121.151 8.94706   4
   0   7   2 131.053 9.09408   2
   0   7   2 138.119 17.4743   3
  -1  -7  -2 34.8848 5.28389   4
  -1  -7  -2 34.1391 4.45766   2
   1   7   2 21.6664 9.38460   3
   1   7   2 34.8939 5.08159   2
   1   7   2 40.0252 6.56436   4
  -2  -7  -2 480.070 29.1503   4
   2   7   2 549.472 30.0830   4
   2   7   2 545.139 38.1872   3
  -3  -7  -2 403.192 19.9283   2
   3   7   2 401.822 20.7933   4
   3   7   2 422.792 20.3783   2
   3   7   2 410.262 31.9100   3
  -4  -7  -2 509.870 23.2292   2
  -4  -7  -2 479.359 25.0906   4
   4   7   2 493.542 23.6866   4
   4   7   2 398.029 34.1560   3
  -5  -7  -2 101.255 8.30680   2
   5   7   2 118.298 11.5982   4
  -6  -7  -2 319.162 16.8465   2
   6   7   2 307.063 16.9248   4
  -7  -7  -2 54.0254 6.81138   2
   7   7   2 72.6302 11.9389   5
   7   7   2 66.6180 7.48874   4
  -8  -7  -2 89.8970 7.92919   2
   8   7   2 81.7084 7.31885   4
   8   7   2 47.1389 11.4167   5
  -9  -7  -2 11.5057 4.22368   2
   9   7   2 17.0280 8.25717   5
   9   7   2 12.8528 3.69494   4
 -10  -7  -2 104.052 8.50850   2
 -11  -7  -2 37.3600 4.93835   2
  -9   8   2 89.2117 9.16792   2
  -8   8   2 26.5687 6.48208   2
   7  -8  -2 1.57864 5.23202   6
  -7   8   2 4.14686 4.06638   2
   6  -8  -2 3.58730 5.06543   6
  -6   8   2 -3.1082 3.96966   2
   5  -8  -2 24.7906 8.08949   6
  -5   8   2 33.3508 6.13172   2
   4  -8  -2 156.763 10.3116   4
  -4   8   2 164.133 11.3704   2
   3  -8  -2 294.476 15.8022   4
  -3   8   2 288.134 16.3933   2
   2  -8  -2 336.473 18.1156   4
  -2   8   2 350.300 18.5214   2
   1  -8  -2 139.455 10.0475   4
  -1   8   2 92.7929 18.9131   3
  -1   8   2 154.929 10.3879   2
   0  -8  -2 78.6893 7.69986   4
   0   8   2 59.7266 15.5831   3
   0   8   2 77.4339 9.68889   4
   0   8   2 87.4609 8.00116   2
  -1  -8  -2 110.120 8.79494   4
   1   8   2 134.603 24.4074   3
   1   8   2 109.908 8.97128   2
   1   8   2 99.6987 10.2952   4
  -2  -8  -2 32.4919 4.96257   2
  -2  -8  -2 31.0156 5.57462   4
   2   8   2 11.6944 12.8929   3
   2   8   2 37.2147 5.52956   2
   2   8   2 41.1688 6.30094   4
  -3  -8  -2 292.690 15.3516   2
  -3  -8  -2 280.307 16.4181   4
   3   8   2 270.865 31.0226   3
   3   8   2 312.929 16.8197   4
   3   8   2 282.756 16.2192   2
  -4  -8  -2 156.598 12.0573   4
  -4  -8  -2 173.490 10.8187   2
   4   8   2 169.362 29.6186   3
   4   8   2 179.090 11.5511   4
  -5  -8  -2 570.635 29.3657   4
  -5  -8  -2 566.958 30.9123   2
   5   8   2 615.415 28.6695   4
  -6  -8  -2 10.7647 4.25909   2
   6   8   2 8.42844 4.13916   4
  -7  -8  -2 161.058 11.0787   2
   7   8   2 157.862 11.0592   4
  -8  -8  -2 112.714 9.40034   2
   8   8   2 115.224 9.14574   4
  -9  -8  -2 92.6515 7.84724   2
   9   8   2 72.2395 6.90544   4
 -10  -8  -2 36.6822 4.96444   2
 -11  -8  -2 1.45413 2.89827   2
  -8   9   2 92.4202 7.12982   2
   7  -9  -2 293.505 20.0181   6
  -7   9   2 401.200 18.3680   2
   6  -9  -2 26.8280 7.29097   6
  -6   9   2 44.8207 6.12888   2
   5  -9  -2 9.97015 4.99124   6
  -5   9   2 12.9803 7.57698   2
   4  -9  -2 45.0043 5.37610   4
   4  -9  -2 33.9716 6.47878   6
  -4   9   2 45.7286 6.64546   2
   3  -9  -2 438.702 22.3215   4
  -3   9   2 460.003 23.2955   2
   2  -9  -2 288.868 16.1745   4
  -2   9   2 289.249 16.6080   2
   1  -9  -2 285.560 15.9671   4
  -1   9   2 281.580 16.2855   2
   0  -9  -2 14.4369 4.60346   4
   0   9   2 17.5579 6.72744   4
   0   9   2 16.8458 4.81270   2
  -1  -9  -2 4.13059 3.79058   4
   1   9   2 -1.6100 5.41438   4
  -2  -9  -2 7.09435 4.16579   4
   2   9   2 13.3572 5.59596   2
   2   9   2 15.7955 5.24015   4
  -3  -9  -2 49.1433 6.83671   4
  -3  -9  -2 40.4989 5.60840   2
   3   9   2 67.5328 11.1866   2
   3   9   2 67.6444 7.60887   4
  -4  -9  -2 92.7176 9.28289   4
  -4  -9  -2 97.3828 8.20554   2
   4   9   2 90.8684 8.96244   4
  -5  -9  -2 155.184 10.1397   2
   5   9   2 125.195 10.4516   4
  -6  -9  -2 567.587 35.7929   4
  -6  -9  -2 675.605 30.2540   2
  -8  -9  -2 54.8096 6.36627   2
   8   9   2 57.0752 6.73873   4
  -9  -9  -2 42.3528 5.21539   2
   9   9   2 32.0561 5.19944   4
 -10  -9  -2 5.88477 3.52947   2
 -11  -9  -2 5.31888 3.16922   2
  -7  10   2 66.3521 6.44510   2
   6 -10  -2 11.9984 5.02360   6
  -6  10   2 25.3251 4.80506   2
   5 -10  -2 78.5979 9.98865   6
   4 -10  -2 5.66204 4.70520   6
  -4  10   2 6.62964 4.54221   2
   3 -10  -2 229.726 13.1400   4
  -3  10   2 237.828 14.5777   2
   2 -10  -2 183.429 11.7096   4
  -2  10   2 179.487 12.4920   2
  -1  10   2 20.0398 5.57769   2
   0 -10  -2 263.169 15.3827   4
   0  10   2 229.385 17.0207   4
   0  10   2 272.911 15.7441   2
  -1 -10  -2 51.3150 6.75435   4
   1  10   2 39.0323 6.45545   2
   1  10   2 48.1124 7.72874   4
  -2 -10  -2 11.0884 4.57896   4
   2  10   2 18.0160 5.77526   4
   2  10   2 12.6827 6.11715   2
  -3 -10  -2 148.950 11.2491   4
   3  10   2 150.123 11.6957   4
  -4 -10  -2 6.20556 5.32134   2
   4  10   2 8.06963 4.56143   4
  -5 -10  -2 221.344 13.5208   2
   5  10   2 250.209 14.7448   4
  -6 -10  -2 175.941 14.6318   4
  -6 -10  -2 160.034 14.0415   2
   6  10   2 200.382 12.0995   4
  -7 -10  -2 116.075 8.77796   2
   7  10   2 124.497 9.14644   4
  -8 -10  -2 8.67895 3.53817   2
   8  10   2 17.6188 4.09855   4
  -9 -10  -2 14.6387 3.72658   2
   9  10   2 18.3929 3.21394   4
 -10 -10  -2 -1.1781 5.49697   2
  -6  11   2 111.901 8.30587   2
  -5  11   2 228.060 12.7061   2
   4 -11  -2 10.1443 4.18927   6
   4 -11  -2 9.58292 3.70429   4
  -4  11   2 5.55183 3.99874   2
   3 -11  -2 199.105 13.7114   6
  -3  11   2 225.185 13.5066   2
  -2  11   2 50.1631 6.82975   2
   1 -11  -2 6.29374 3.61345   4
  -1  11   2 8.73533 4.95424   2
   0 -11  -2 28.8106 5.16054   4
   0  11   2 22.6939 8.10566   4
   0  11   2 23.0188 7.74067   2
  -1 -11  -2 78.9536 8.17142   4
   1  11   2 92.6992 13.3094   2
   1  11   2 98.5705 10.5788   4
  -2 -11  -2 103.562 8.93308   4
   2  11   2 83.9498 9.79181   4
   3  11   2 52.5479 7.19034   4
   4  11   2 13.6329 4.84647   4
  -5 -11  -2 -1.3723 4.45800   4
   5  11   2 4.90596 4.42980   4
  -6 -11  -2 49.5074 7.34965   4
   6  11   2 45.6046 5.88500   4
   7  11   2 167.497 10.3755   4
   8  11   2 211.331 11.5225   4
   9  11   2 2.32740 1.91411   4
   4 -12  -2 3.30811 3.09007   6
  -4  12   2 17.2983 3.96963   2
   3 -12  -2 60.2921 5.74174   4
   3 -12  -2 47.6052 5.91056   6
  -3  12   2 64.2752 7.04113   2
   2 -12  -2 40.8590 4.89646   4
   2 -12  -2 36.4028 5.62091   6
  -2  12   2 46.8726 7.48571   2
  -1  12   2 4.91645 4.93595   2
   0  12   2 190.292 14.7748   2
   1  12   2 218.745 14.2315   4
   2  12   2 340.025 18.7040   4
  -3 -12  -2 27.8878 5.16648   4
   3  12   2 21.1144 5.18168   4
  -4 -12  -2 1.21621 4.11364   4
   4  12   2 -0.7781 3.80057   4
  -5 -12  -2 6.84700 4.58130   4
   5  12   2 4.78204 3.65013   4
  -6 -12  -2 78.0503 8.79128   4
   6  12   2 71.8223 6.42176   4
   7  12   2 39.1541 4.84727   4
   8  12   2 1.61487 1.81432   4
   3 -13  -2 44.0085 5.62668   6
   2 -13  -2 4.57724 2.49380   6
   1 -13  -2 3.73786 2.33692   4
   1 -13  -2 -0.1405 2.82996   6
   0 -13  -2 22.1070 4.21251   6
   0 -13  -2 25.0323 3.58038   4
  -1 -13  -2 134.535 8.63143   4
  -2 -13  -2 24.5595 3.94525   4
   2  13   2 10.1652 4.52315   4
  -3 -13  -2 63.3430 6.08438   4
   3  13   2 72.0196 8.73612   4
  -4 -13  -2 57.4254 7.13619   4
   4  13   2 80.8821 7.91539   4
  -5 -13  -2 7.31605 3.80689   4
   5  13   2 5.19638 2.86393   4
   6  13   2 12.9137 2.54756   4
   7  13   2 22.9329 3.20013   4
   0 -14  -2 3.76600 2.12198   6
  -1 -14  -2 0.06784 1.96051   4
  -1 -14  -2 -2.0066 2.04840   6
  -2 -14  -2 1.96199 2.14420   6
  -2 -14  -2 4.56286 2.09671   4
  -3 -14  -2 19.5666 3.00041   4
  -3 -14  -2 17.3497 3.69020   6
  -3 -14   3 7.45728 1.78212   4
  -2 -14   3 1.88410 1.55150   4
   6  13  -3 0.28316 2.64861   4
   5  13  -3 8.79487 2.98674   4
  -5 -13   3 6.28858 3.01019   4
   4  13  -3 124.433 8.68270   4
  -4 -13   3 129.993 8.31507   4
   3  13  -3 42.3318 5.87723   4
  -3 -13   3 70.8425 5.56503   4
  -3 -13   3 54.3942 5.65482   6
   2  13  -3 34.7023 11.7912   4
  -2 -13   3 52.6513 5.28639   4
  -2 -13   3 34.3301 4.84101   6
  -1 -13   3 2.33294 2.98735   6
  -1 -13   3 5.10286 2.92464   4
   0 -13   3 77.1868 6.79554   6
   0 -13   3 90.4984 5.69113   4
   1 -13   3 71.6531 6.10097   6
   1 -13   3 75.6887 4.61598   4
   2 -13   3 32.9246 4.04775   6
   3 -13   3 56.5151 4.58714   6
   8  12  -3 17.2743 2.67121   4
   7  12  -3 2.13689 2.60116   4
   6  12  -3 0.72347 3.07803   4
  -6 -12   3 -3.1415 4.26880   4
   5  12  -3 28.5251 4.62083   4
  -5 -12   3 12.0184 6.83605   6
  -5 -12   3 16.5243 4.39699   4
   4  12  -3 83.6341 8.12433   4
  -4 -12   3 97.5510 8.20486   4
   3  12  -3 54.8993 7.05790   4
  -3 -12   3 57.5454 9.35661   4
   2  12  -3 27.1800 6.79135   4
  -2 -12   3 26.6425 4.90274   4
   1  12  -3 7.12870 7.85126   2
   1  12  -3 1.51514 16.4473   4
  -1 -12   3 0.74689 3.47059   4
  -1 -12   3 5.45058 4.35339   6
   0  12  -3 126.245 10.3236   2
   0 -12   3 134.782 9.28880   4
   0 -12   3 117.818 12.5077   6
  -1  12  -3 102.349 9.18977   2
   1 -12   3 104.092 7.35799   4
   1 -12   3 101.894 8.98753   6
  -2  12  -3 28.7085 6.13372   2
   2 -12   3 19.7860 3.24027   4
   2 -12   3 13.2373 4.37286   6
  -3  12  -3 15.3630 4.30185   2
   3 -12   3 15.3415 3.95480   6
  -4  12  -3 117.666 8.13082   2
   4 -12   3 99.9318 7.42311   6
   5 -12   3 46.5429 4.26158   6
   9  11  -3 -2.6197 1.80523   4
   8  11  -3 11.5669 3.03774   4
   7  11  -3 46.4451 5.60983   4
  -7 -11   3 31.7740 7.28933   4
   6  11  -3 118.466 9.38223   4
  -6 -11   3 130.336 10.1555   4
   5  11  -3 101.236 8.70006   4
  -5 -11   3 93.4314 9.03016   4
   4  11  -3 6.11329 4.55080   4
  -4 -11   3 15.9639 5.09762   4
   3  11  -3 136.600 11.1690   4
  -3 -11   3 142.687 10.6132   4
   2  11  -3 201.886 13.7410   4
   2  11  -3 177.320 13.0117   2
  -2 -11   3 199.655 12.6406   4
   1  11  -3 52.8772 8.95360   4
   1  11  -3 50.9019 11.1324   2
  -1 -11   3 70.6242 7.84257   4
   0  11  -3 80.6966 13.5992   2
   0 -11   3 64.8219 7.46184   4
  -1  11  -3 0.63109 4.78806   2
   1 -11   3 1.77987 4.27045   6
   1 -11   3 5.20597 3.48951   4
  -2  11  -3 54.6047 7.08950   2
   2 -11   3 41.4322 6.54060   6
   2 -11   3 43.6670 5.17566   4
  -3  11  -3 55.4319 6.98723   2
   3 -11   3 59.0774 7.53054   6
   3 -11   3 48.6959 5.63043   4
  -4  11  -3 34.8878 5.45392   2
   4 -11   3 29.5631 5.49908   6
  -5  11  -3 17.8994 4.19190   2
   5 -11   3 11.4470 3.98115   6
  -6  11  -3 9.80981 4.94615   2
   6 -11   3 5.36437 2.97980   6
   9  10  -3 -3.0981 2.63282   4
  -9 -10   3 4.79730 5.12025   2
   8  10  -3 122.528 10.6176   4
   8  10  -3 97.7004 14.2183   5
  -8 -10   3 92.7425 8.65891   2
   7  10  -3 8.37100 4.14444   4
   7  10  -3 12.9661 7.01952   5
  -7 -10   3 9.96886 6.45804   4
  -7 -10   3 10.4475 4.65194   2
   6  10  -3 83.3612 8.10088   4
  -6 -10   3 78.4473 8.69280   2
  -6 -10   3 64.8808 8.25296   4
   5  10  -3 301.009 16.8026   4
  -5 -10   3 289.138 17.2065   4
   4  10  -3 26.3032 5.86242   4
  -4 -10   3 31.3115 6.08390   4
   3  10  -3 52.2101 7.73288   2
   2  10  -3 20.7151 6.88166   4
   2  10  -3 10.9284 5.88192   2
  -2 -10   3 13.8772 5.01358   4
   1  10  -3 77.6615 9.59636   4
   1  10  -3 72.1690 8.87861   2
  -1 -10   3 84.1820 8.54495   4
   0  10  -3 48.6476 7.16567   2
   0 -10   3 63.6838 7.77351   4
  -1  10  -3 17.4860 5.27859   2
   1 -10   3 17.9107 5.10530   4
  -2  10  -3 12.6798 5.02300   2
   2 -10   3 11.4682 4.03713   4
   2 -10   3 8.21668 5.39505   6
  -3  10  -3 111.231 9.90198   2
   3 -10   3 115.644 10.5993   6
   3 -10   3 102.418 7.64238   4
  -4  10  -3 22.1143 5.26271   2
   4 -10   3 13.0016 5.30814   6
  -5  10  -3 58.5622 7.42822   2
   5 -10   3 60.9070 7.77814   6
  -6  10  -3 25.1914 7.88500   2
   6 -10   3 36.6829 5.45522   6
   7 -10   3 29.1370 4.56199   6
  10   9  -3 8.27113 6.46911   5
  10   9  -3 21.6912 3.59718   4
 -10  -9   3 11.7407 3.46199   2
   9   9  -3 2.27428 5.80474   5
   9   9  -3 -1.7424 4.07495   4
  -9  -9   3 0.99262 3.18803   2
   8   9  -3 36.2236 8.17660   5
   8   9  -3 45.3809 5.90942   4
  -8  -9   3 42.6697 5.66614   2
   7   9  -3 37.8380 5.85940   4
  -7  -9   3 16.6642 8.02526   4
  -7  -9   3 26.6529 5.62536   2
   6   9  -3 6.53578 3.90633   4
  -6  -9   3 6.79842 6.15921   4
  -6  -9   3 9.03881 4.28144   2
   5   9  -3 37.5680 6.20038   4
  -5  -9   3 43.5555 7.00801   4
  -5  -9   3 30.3150 5.31588   2
   4   9  -3 103.733 9.76973   4
  -4  -9   3 102.231 9.55603   4
  -4  -9   3 94.4979 8.97900   2
   3   9  -3 132.350 10.8813   4
   3   9  -3 102.449 12.7457   2
  -3  -9   3 121.612 10.0382   4
   2   9  -3 77.9544 9.05739   4
   2   9  -3 86.9770 8.86611   2
  -2  -9   3 80.8774 8.56411   4
   1   9  -3 386.678 21.2230   4
   1   9  -3 387.018 19.9563   2
  -1  -9   3 346.730 28.1024   1
   0   9  -3 168.870 11.5925   2
  -1   9  -3 273.656 15.7587   2
  -2   9  -3 0.85235 4.24118   2
   2  -9   3 2.30158 3.50556   4
  -3   9  -3 2.31740 4.20056   2
   3  -9   3 4.29393 4.99036   6
   3  -9   3 6.41379 3.49084   4
  -4   9  -3 42.2259 6.32514   2
   4  -9   3 38.2054 7.26291   6
   4  -9   3 54.3207 5.54503   4
   5  -9   3 299.721 17.7850   6
  -6   9  -3 61.2130 7.80928   2
   6  -9   3 66.0186 7.90914   6
  -7   9  -3 14.6675 5.86954   2
   7  -9   3 20.9513 4.99123   6
  -8   9  -3 28.8542 7.60391   2
   8  -9   3 26.1312 4.61359   6
 -11  -8   3 70.3881 6.11556   2
  10   8  -3 21.9761 6.27070   5
  10   8  -3 24.4370 3.65968   4
 -10  -8   3 34.3845 4.82013   2
   9   8  -3 5.80412 3.41738   4
   9   8  -3 7.52467 6.75230   5
  -9  -8   3 6.76638 3.70287   2
   8   8  -3 82.6689 8.09444   4
   8   8  -3 66.5075 10.9342   5
  -8  -8   3 100.081 8.40699   2
  -7  -8   3 23.3055 5.00407   2
   6   8  -3 26.6282 5.45487   4
  -6  -8   3 23.2531 7.24207   4
  -6  -8   3 18.4785 4.44440   2
   5   8  -3 0.79836 4.18394   4
  -5  -8   3 6.53663 5.24387   4
  -5  -8   3 5.18754 3.50466   2
   4   8  -3 269.906 16.0084   4
  -4  -8   3 296.286 14.8861   2
  -4  -8   3 255.372 16.3204   4
   3   8  -3 407.089 40.0415   3
   3   8  -3 494.660 23.6741   2
   3   8  -3 470.405 25.7371   4
  -3  -8   3 483.128 22.6777   2
   2   8  -3 7.08513 20.2266   3
   2   8  -3 12.9927 5.26990   4
   2   8  -3 11.1375 4.23613   2
   1   8  -3 413.791 22.5447   4
   1   8  -3 414.822 21.0133   2
   0   8  -3 3.71166 3.74040   2
   0   8  -3 6.46951 13.1245   3
   0  -8   3 -6.7465 6.93456   1
  -1   8  -3 200.188 12.2081   2
  -1   8  -3 172.097 25.8411   3
   1  -8   3 198.118 18.9285   1
  -2   8  -3 308.719 16.8247   2
  -3   8  -3 10.8682 4.46431   2
   3  -8   3 8.56988 5.47373   6
   3  -8   3 8.31814 3.61847   4
  -4   8  -3 8.73912 4.30816   2
   4  -8   3 8.60930 3.43617   4
   4  -8   3 11.2114 5.19241   6
  -5   8  -3 24.4013 5.16442   2
   5  -8   3 15.5058 6.98303   6
   6  -8   3 134.399 11.1861   6
  -7   8  -3 9.30952 4.58281   2
   7  -8   3 6.88892 4.71248   6
  -8   8  -3 66.4988 8.16335   2
   8  -8   3 58.2705 6.85411   6
   9  -8   3 30.8933 6.47052   6
 -12  -7   3 21.7597 3.70008   2
  11   7  -3 5.61941 5.45170   5
 -11  -7   3 11.6255 3.91294   2
  10   7  -3 7.86039 5.78835   4
  10   7  -3 12.6475 9.97044   5
 -10  -7   3 9.00182 3.65995   2
   9   7  -3 338.167 17.3073   4
   9   7  -3 346.125 22.1958   5
  -9  -7   3 298.195 18.3552   2
   8   7  -3 820.852 38.4883   4
   8   7  -3 825.370 45.0761   5
  -8  -7   3 852.632 38.4983   2
   7   7  -3 9.77578 4.32549   4
  -7  -7   3 8.52827 4.09408   2
   6   7  -3 46.3038 6.44359   4
  -6  -7   3 56.2013 6.57555   2
   5   7  -3 121.001 9.62956   4
  -5  -7   3 119.649 8.73025   2
  -5  -7   3 131.662 11.4747   4
   4   7  -3 389.939 20.6212   4
  -4  -7   3 388.746 21.2013   4
  -4  -7   3 412.259 19.6092   2
   3   7  -3 8.73505 4.91538   4
   3   7  -3 9.51032 10.3466   3
   3   7  -3 14.7681 4.59512   2
  -3  -7   3 7.95969 3.49939   2
   2   7  -3 -0.1166 9.29198   3
   2   7  -3 -0.2437 3.67808   2
  -2  -7   3 -0.0058 3.33669   2
   1   7  -3 41.6370 12.9411   3
   1   7  -3 55.0051 6.15920   2
   0   7  -3 18.7710 4.14570   2
   0   7  -3 18.5772 11.4738   3
   0  -7   3 9.29189 3.62604   4
  -1   7  -3 7.49060 3.50238   2
  -1   7  -3 12.3873 10.1044   3
   1  -7   3 4.45126 6.47774   1
  -2   7  -3 523.936 24.1914   2
  -2   7  -3 450.687 35.5292   3
   2  -7   3 517.893 29.5976   1
  -3   7  -3 134.833 9.28404   2
   3  -7   3 114.927 14.6482   1
  -4   7  -3 50.9055 6.38271   2
   4  -7   3 48.8759 7.62779   6
   4  -7   3 57.3606 6.10090   4
  -5   7  -3 44.6902 6.17673   2
   5  -7   3 47.3309 7.35642   6
  -6   7  -3 23.1172 5.66968   2
   6  -7   3 23.4155 6.16344   6
   7  -7   3 20.2520 5.58251   6
  -8   7  -3 71.7962 9.04572   2
   8  -7   3 111.577 9.70877   6
   9  -7   3 139.106 9.93845   6
  12   6  -3 2.63718 4.29084   5
 -12  -6   3 1.07296 2.95712   2
  11   6  -3 1.10953 5.56367   5
 -11  -6   3 -1.1670 2.99076   2
  10   6  -3 103.393 12.3476   5
  10   6  -3 112.313 7.90810   4
 -10  -6   3 130.842 9.12878   2
   9   6  -3 491.522 23.9690   4
   9   6  -3 504.493 28.7362   5
  -9  -6   3 475.165 24.1147   2
   8   6  -3 592.011 28.4239   4
   8   6  -3 604.252 33.3745   5
  -8  -6   3 576.957 28.2931   2
   7   6  -3 46.9934 6.26704   4
  -7  -6   3 43.8096 5.75941   2
   6   6  -3 28.5310 5.30687   4
  -6  -6   3 28.9203 4.77618   2
   5   6  -3 1.08337 3.91200   4
  -5  -6   3 -13.967 6.66769   4
  -5  -6   3 -0.9165 2.66028   2
   4   6  -3 239.584 13.9610   4
  -4  -6   3 243.937 13.0350   2
  -4  -6   3 251.460 15.2636   4
   3   6  -3 415.786 19.7703   2
   3   6  -3 389.002 20.0582   4
   3   6  -3 353.861 32.2772   3
  -3  -6   3 402.783 19.0284   2
   2   6  -3 472.149 22.3303   2
   2   6  -3 458.547 32.7374   3
  -2  -6   3 470.073 21.7523   2
   1   6  -3 1012.37 55.3767   3
   1   6  -3 1018.93 44.8894   2
   0   6  -3 466.606 22.0050   2
   0   6  -3 463.376 31.1669   3
  -1   6  -3 205.781 11.2635   2
  -1   6  -3 196.431 21.6531   3
   1  -6   3 226.636 16.2367   1
   1  -6   3 191.506 11.3189   4
  -2   6  -3 475.120 22.9282   2
  -2   6  -3 501.963 33.2036   3
   2  -6   3 492.542 28.0297   1
   2  -6   3 496.352 23.0218   4
  -3   6  -3 579.707 38.4542   3
   3  -6   3 609.414 33.0216   1
  -4   6  -3 96.8609 7.91561   2
  -4   6  -3 103.875 20.3722   3
   4  -6   3 88.4894 12.8878   1
   4  -6   3 113.741 9.81591   6
   4  -6   3 106.158 11.2992   5
   4  -6   3 87.2016 7.26374   4
  -5   6  -3 40.6186 14.4381   3
  -5   6  -3 84.7708 7.93838   2
   5  -6   3 90.7998 11.8531   5
   5  -6   3 87.4095 9.46293   6
   6  -6   3 77.0545 9.23246   6
   6  -6   3 91.9764 12.2729   5
  -7   6  -3 44.9806 6.39804   2
   7  -6   3 28.8997 8.40054   5
   7  -6   3 27.3829 6.28941   6
  -8   6  -3 20.1698 6.71441   2
   8  -6   3 18.6341 5.68392   6
   8  -6   3 20.4065 7.44546   5
   9  -6   3 46.3747 7.03676   6
   9  -6   3 70.8407 10.4123   5
  12   5  -3 9.93855 4.81307   5
 -12  -5   3 13.6913 3.52658   2
  11   5  -3 7.32794 6.15541   5
 -11  -5   3 7.80980 3.44480   2
  10   5  -3 7.31326 3.67426   4
  10   5  -3 9.95157 6.69025   5
  -9  -5   3 17.2225 4.53776   2
   8   5  -3 24.1765 8.86502   5
   8   5  -3 34.5034 5.42592   4
  -8  -5   3 31.4037 5.23679   2
   7   5  -3 511.410 25.1832   4
  -7  -5   3 521.856 24.8985   2
   6   5  -3 1.87796 3.56240   4
  -6  -5   3 -1.3127 2.91380   2
   5   5  -3 38.1208 5.45516   4
  -5  -5   3 31.3696 4.57203   2
   4   5  -3 7.58839 3.82279   4
  -4  -5   3 1.65190 2.75125   2
   3   5  -3 748.048 44.4154   3
  -3  -5   3 755.415 33.5230   2
   2   5  -3 533.031 32.9874   3
   2   5  -3 509.610 23.4095   2
  -2  -5   3 472.281 22.7025   2
   1   5  -3 513.994 31.6772   3
   1   5  -3 489.567 23.0979   2
   0   5  -3 331.059 23.2557   3
   0   5  -3 310.215 15.5612   2
  -1   5  -3 472.078 28.8111   3
  -1   5  -3 426.012 20.5704   2
  -2   5  -3 832.637 43.9220   3
  -2   5  -3 709.018 36.2038   2
   2  -5   3 840.614 39.9962   1
  -3   5  -3 47.9729 10.9703   3
  -3   5  -3 42.3638 5.43759   2
   3  -5   3 49.1532 8.21589   5
   3  -5   3 55.3062 8.84882   1
  -4   5  -3 162.231 10.7357   2
  -4   5  -3 177.877 18.8504   3
   4  -5   3 199.514 13.9611   5
   4  -5   3 180.831 15.3987   1
   4  -5   3 214.726 12.6650   6
  -5   5  -3 303.516 17.1426   2
  -5   5  -3 327.884 28.7507   3
   5  -5   3 343.464 20.9107   5
   5  -5   3 379.346 19.1619   6
   5  -5   3 355.125 23.7672   1
  -6   5  -3 292.855 31.6784   3
   6  -5   3 343.118 21.1892   5
   6  -5   3 338.440 18.6873   6
   6  -5   3 273.962 28.8103   1
   7  -5   3 73.4896 11.0575   5
   7  -5   3 89.6095 9.42924   6
   8  -5   3 152.917 14.8913   5
   8  -5   3 149.251 12.0884   6
   9  -5   3 33.3679 8.26027   5
   9  -5   3 31.6633 6.37803   6
  10  -5   3 143.833 12.8651   5
  10  -5   3 117.779 9.78147   6
  13   4  -3 58.6252 6.47022   5
  12   4  -3 6.86608 5.30307   5
 -12  -4   3 4.25206 3.14572   2
  11   4  -3 91.9951 11.3697   5
 -11  -4   3 87.8653 7.85848   2
  10   4  -3 0.71186 6.49692   5
 -10  -4   3 0.13283 3.35778   2
   9   4  -3 -2.5595 6.09855   5
   9   4  -3 -2.5450 3.52886   4
  -9  -4   3 6.73594 3.90664   2
   8   4  -3 64.3886 10.8292   5
   8   4  -3 58.2609 7.10184   4
   7   4  -3 105.461 8.12475   4
  -7  -4   3 94.8115 7.76672   2
   6   4  -3 489.774 23.9269   4
  -6  -4   3 509.749 23.6283   2
   5   4  -3 227.985 12.9021   4
  -5  -4   3 242.719 12.4493   2
  -4  -4   3 73.5690 5.74629   2
   3   4  -3 111.830 15.0248   3
  -3  -4   3 97.8162 6.76002   2
   2   4  -3 605.054 34.7827   3
  -2  -4   3 592.507 27.8090   2
   1   4  -3 842.286 43.9096   3
   0   4  -3 484.256 28.1081   3
  -1   4  -3 621.417 33.7253   3
  -2   4  -3 4.10388 5.47989   3
   2  -4   3 6.34118 4.33460   1
  -3   4  -3 1398.71 67.4105   3
   3  -4   3 1379.26 64.7637   1
  -4   4  -3 1011.18 51.8871   3
   4  -4   3 897.474 46.4072   5
   4  -4   3 1028.44 48.7580   1
   5  -4   3 581.629 32.9279   1
   5  -4   3 584.787 27.9738   6
   5  -4   3 552.506 29.7169   5
  -6   4  -3 298.266 27.9122   3
   6  -4   3 306.498 19.5864   5
   6  -4   3 312.159 17.4514   6
   6  -4   3 291.177 22.7197   1
  -7   4  -3 49.6534 20.5942   3
   7  -4   3 99.6061 12.0738   5
   7  -4   3 105.517 16.1925   1
   7  -4   3 111.130 10.3306   6
   8  -4   3 54.8508 7.65265   6
   8  -4   3 56.7744 9.82765   5
   9  -4   3 4.68528 5.25519   6
   9  -4   3 2.89063 6.21179   5
  10  -4   3 -1.4160 5.30605   6
  10  -4   3 4.20342 6.13149   5
  11  -4   3 132.863 12.2530   5
  13   3  -3 25.5095 4.87104   5
  12   3  -3 19.8025 6.47180   5
 -12  -3   3 24.1335 4.23064   2
  11   3  -3 78.9543 11.2519   5
 -11  -3   3 78.3209 7.68697   2
  10   3  -3 20.0756 7.57431   5
 -10  -3   3 11.6849 4.22677   2
   9   3  -3 9.43683 3.98341   4
   9   3  -3 16.3250 7.91860   5
  -9  -3   3 6.69410 3.88963   2
   8   3  -3 25.9548 8.80388   5
   8   3  -3 29.6884 4.96106   4
  -8  -3   3 36.1792 5.16920   2
   7   3  -3 228.902 17.5429   5
   7   3  -3 222.226 12.7161   4
  -7  -3   3 225.291 12.5268   2
  -6  -3   3 1906.01 81.9843   2
  -5  -3   3 672.464 30.1786   2
   2   3  -3 3.85650 9.12224   3
  -2  -3   3 5.40820 5.35892   3
   1   3  -3 1418.82 64.9892   3
  -1  -3   3 1344.91 65.1660   3
   0   3  -3 513.392 27.6536   3
   0  -3   3 520.316 28.5790   3
  -1   3  -3 2.48170 4.15601   3
   1  -3   3 5.33248 5.02950   3
  -2   3  -3 3027.14 132.243   3
   2  -3   3 2997.52 130.897   1
  -3   3  -3 984.592 47.0277   3
   3  -3   3 912.735 45.2022   1
  -4   3  -3 2.17520 5.21091   3
   4  -3   3 8.37631 5.19985   1
  -5   3  -3 -2.1554 5.09336   3
   5  -3   3 -3.1594 4.76383   5
   5  -3   3 -2.2955 4.00405   1
   5  -3   3 -2.4437 5.92154   6
   6  -3   3 184.062 12.2097   6
   6  -3   3 167.800 16.2849   1
   6  -3   3 191.240 14.1156   5
  -7   3  -3 436.734 35.8760   3
   7  -3   3 501.881 27.2209   5
   7  -3   3 470.113 31.3104   1
   7  -3   3 491.857 24.7858   6
   8  -3   3 436.185 33.0178   1
   8  -3   3 537.757 28.9798   5
   8  -3   3 503.205 25.7757   6
   9  -3   3 16.6173 14.0528   5
  10  -3   3 57.8144 7.41326   6
  10  -3   3 95.8965 12.0863   5
  11  -3   3 19.5641 11.1652   5
  12  -3   3 41.1844 6.30660   5
  13   2  -3 -0.0146 3.86284   5
  12   2  -3 -0.8062 5.13236   5
 -12  -2   3 6.63561 3.64842   2
  11   2  -3 35.8430 8.20418   5
 -11  -2   3 34.3425 5.34114   2
  10   2  -3 167.985 15.8213   5
 -10  -2   3 175.861 11.6409   2
   9   2  -3 114.588 7.55022   4
   9   2  -3 119.606 14.1952   5
   8   2  -3 14.0057 4.24792   4
   8   2  -3 4.78560 6.82374   5
  -8  -2   3 12.0714 3.91262   2
   7   2  -3 69.2684 7.01771   4
   7   2  -3 80.7775 11.6571   5
  -7  -2   3 81.4055 6.66576   2
   6   2  -3 286.140 14.6494   4
  -6  -2   3 274.804 14.1832   2
  -3  -2   3 1595.89 75.3961   3
  -2  -2   3 48.6453 8.99825   3
   1   2  -3 1177.75 53.0841   3
  -1  -2   3 1083.44 52.6734   3
   0   2  -3 157.194 11.4061   3
   0  -2   3 149.772 11.5698   3
   1  -2   3 3853.62 165.547   3
  -4   2  -3 37.4202 9.40717   3
   4  -2   3 38.3372 7.51406   1
  -5   2  -3 881.437 45.1417   3
   5  -2   3 889.484 45.1305   1
  -6   2  -3 31.1868 8.73390   3
   6  -2   3 35.2961 5.97426   6
   6  -2   3 48.7041 9.83655   1
   6  -2   3 52.3454 7.96650   5
  -7   2  -3 56.2780 15.1732   3
   7  -2   3 62.2506 8.02847   6
   7  -2   3 61.4352 13.4230   1
   7  -2   3 51.8696 8.61380   5
   8  -2   3 135.958 11.6628   6
   8  -2   3 134.284 13.3542   5
   8  -2   3 143.456 17.7765   1
   9  -2   3 199.858 16.5345   5
   9  -2   3 185.398 13.4390   6
  10  -2   3 60.1284 7.38891   6
  10  -2   3 95.9793 12.4555   5
  11  -2   3 175.487 14.8862   5
  12  -2   3 144.215 11.9684   5
  13   1  -3 8.65019 4.27195   5
  12   1  -3 59.7764 9.14690   5
 -12  -1   3 47.6978 5.85137   2
  11   1  -3 -0.1841 5.81748   5
 -11  -1   3 2.13551 3.99049   2
  10   1  -3 505.539 30.0670   5
 -10  -1   3 524.609 25.3733   2
   9   1  -3 511.367 29.7135   5
  -9  -1   3 500.014 24.4864   2
   8   1  -3 256.427 18.2665   5
   8   1  -3 221.916 12.6761   4
  -8  -1   3 265.954 13.6447   2
   7   1  -3 209.034 11.8789   4
   7   1  -3 227.700 16.2641   5
   6   1  -3 5.64250 5.82054   5
  -6  -1   3 8.47964 3.16618   2
  -3  -1   3 2799.48 129.610   3
  -1  -1   3 2406.62 104.989   3
   0   1  -3 266.458 14.5064   3
   0  -1   3 252.216 14.3726   3
  -1   1  -3 42.0465 5.06721   3
   1  -1   3 37.1025 5.56075   1
   1  -1   3 41.1796 4.76166   3
  -3   1  -3 32.8310 4.78316   3
   3  -1   3 37.7368 5.92846   1
  -4   1  -3 16.2770 4.74477   3
   4  -1   3 20.7399 6.09718   1
   5  -1   3 1173.68 56.8270   1
  -6   1  -3 238.943 17.9967   3
   6  -1   3 241.213 18.7198   1
   6  -1   3 238.024 15.9127   5
  -7   1  -3 110.232 11.9840   7
  -7   1  -3 119.593 15.7665   3
   7  -1   3 125.417 17.5356   1
   7  -1   3 125.210 12.0988   5
   7  -1   3 115.920 9.74462   6
   8  -1   3 506.302 34.1974   1
   8  -1   3 544.640 29.0003   5
   8  -1   3 492.055 26.8032   6
   9  -1   3 154.406 14.2757   5
   9  -1   3 132.207 11.5392   6
  10  -1   3 283.210 19.0295   5
  10  -1   3 226.175 15.1692   6
  11  -1   3 203.910 16.3717   5
  12  -1   3 138.344 12.5163   5
  13  -1   3 9.61814 3.97786   5
  13   0  -3 17.6190 4.07099   5
  12   0  -3 2.76200 5.30506   5
 -12   0   3 10.3766 5.05423   2
  11   0  -3 31.8044 8.16909   5
 -11   0   3 45.9846 6.24125   2
  10   0  -3 -3.3283 6.08875   5
 -10   0   3 -2.1193 4.28020   2
   9   0  -3 19.7383 7.59646   5
  -9   0   3 12.2626 4.34361   2
   8   0  -3 804.292 40.3042   5
  -8   0   3 759.446 35.3221   2
   7   0  -3 132.328 12.5831   5
  -7   0   3 124.838 8.33232   2
   6   0  -3 -2.0161 5.03503   5
  -6   0   3 -0.9640 4.09646   2
   2   0  -3 587.740 25.7463   7
   0   0   3 75.8066 6.08791   3
   1   0   3 101.144 7.36909   1
   1   0   3 106.037 5.62232   3
   2   0   3 252.883 14.2248   1
  -3   0  -3 181.739 9.96923   3
   3   0   3 183.162 12.1833   1
   4   0   3 172.298 13.9012   1
   5   0   3 964.632 48.0039   1
  -6   0  -3 248.450 17.4036   3
  -6   0  -3 231.212 14.8837   7
   6   0   3 220.254 18.1174   1
  -7   0  -3 0.77112 7.22298   3
   7   0   3 7.50165 6.95446   1
   7   0   3 17.7449 6.30215   5
   7   0   3 5.93606 4.97592   6
   8   0   3 150.585 17.0437   1
   8   0   3 132.286 13.0830   5
   8   0   3 120.938 10.6282   6
   9   0   3 25.9803 6.09689   6
   9   0   3 34.2352 8.09216   5
  10   0   3 3.71959 6.08839   5
  10   0   3 -4.8178 5.13187   6
  11   0   3 274.199 18.8954   5
  12   0   3 13.0776 6.01426   5
  13   0   3 1.18660 3.60584   5
  13  -1  -3 81.4270 7.11495   5
  12  -1  -3 37.1731 7.14199   5
 -11   1   3 150.487 10.9599   2
  10  -1  -3 180.330 15.8945   5
   9  -1  -3 15.3832 7.11997   5
  -9   1   3 15.9965 4.67298   2
   8  -1  -3 455.927 25.8503   5
  -8   1   3 413.987 21.1503   2
   7  -1  -3 206.749 15.0981   5
   7  -1  -3 174.450 10.3845   4
  -7   1   3 168.763 12.7825   2
   6  -1  -3 111.069 12.8098   5
  -6   1   3 143.158 8.69474   2
   0  -1  -3 618.988 27.5037   7
   0   1   3 590.018 26.9738   1
  -2  -1  -3 241.084 12.5223   7
   2   1   3 212.537 12.9484   1
  -3  -1  -3 620.659 29.7376   7
  -3  -1  -3 661.475 28.4283   3
   3   1   3 632.306 31.4552   1
  -4  -1  -3 310.775 17.2552   7
  -4  -1  -3 330.782 17.2724   3
   4   1   3 338.456 19.8294   1
  -5  -1  -3 330.041 18.4240   7
  -5  -1  -3 338.359 20.0551   3
   5   1   3 363.069 22.0096   1
  -6  -1  -3 859.274 40.5033   7
   6   1   3 870.084 45.4519   1
  -7  -1  -3 369.591 21.3075   7
   7   1   3 446.142 30.8081   1
   7   1   3 415.326 22.9300   5
   8   1   3 49.1550 9.74336   5
   8   1   3 41.9185 6.64438   6
   9   1   3 196.663 13.8931   6
   9   1   3 229.649 16.9595   5
  10   1   3 19.1771 5.66985   6
  10   1   3 18.4845 7.34552   5
  11   1   3 59.6228 9.51207   5
  12   1   3 194.529 14.7554   5
  13   1   3 15.3646 4.55334   5
  12  -2  -3 26.4723 5.71949   5
  11  -2  -3 37.6273 8.53363   5
  10  -2  -3 96.7091 12.4115   5
 -10   2   3 102.500 9.77344   2
   9  -2  -3 -1.8645 5.87266   5
  -9   2   3 -6.7924 4.30295   2
   8  -2  -3 69.2862 9.97506   5
  -8   2   3 57.9394 7.12889   2
   7  -2  -3 79.7017 10.5741   5
  -7   2   3 82.2027 7.26452   2
   6  -2  -3 1833.68 82.3273   5
  -6   2   3 1841.39 78.8615   2
   1  -2  -3 106.537 7.99739   7
   0  -2  -3 58.1705 5.90392   7
   0   2   3 58.3633 5.97853   3
   0   2   3 58.6202 4.04598   1
  -1  -2  -3 1483.30 65.1902   7
   1   2   3 1451.76 64.8664   1
   1   2   3 1536.01 64.8383   3
  -2  -2  -3 211.027 11.1149   3
  -2  -2  -3 203.592 12.3594   7
   2   2   3 218.033 12.9359   1
   2   2   3 243.880 11.9135   3
  -3  -2  -3 63.4447 6.74180   7
  -3  -2  -3 74.4734 5.47970   3
   3   2   3 71.7375 7.77821   1
  -4  -2  -3 407.300 21.5506   7
  -4  -2  -3 429.650 22.0118   3
   4   2   3 438.736 24.2547   1
  -5  -2  -3 23.7562 6.01406   3
  -5  -2  -3 23.6625 5.57652   7
   5   2   3 31.2653 7.78273   1
  -6  -2  -3 758.125 41.1146   3
  -6  -2  -3 775.164 38.0384   7
   6   2   3 894.435 44.0090   1
  -7  -2  -3 261.641 16.6905   7
   7   2   3 261.634 17.6463   5
   7   2   3 267.445 26.7957   1
  -8  -2  -3 146.196 11.1759   2
   8   2   3 175.794 14.1859   5
   8   2   3 143.232 11.3008   6
   9   2   3 9.65477 6.85895   5
   9   2   3 11.1840 5.94907   6
 -10  -2  -3 194.710 13.0514   2
  10   2   3 210.165 16.5365   5
 -11  -2  -3 0.25003 5.12120   2
  11   2   3 6.77299 5.93107   5
  12   2   3 62.8760 9.04421   5
  13   2   3 63.0649 7.18883   5
  12  -3  -3 38.6001 5.97946   5
  11  -3  -3 69.8884 9.62589   5
 -11   3   3 43.9928 6.41629   2
  10  -3  -3 263.951 18.3445   5
   9  -3  -3 72.2511 11.1297   5
   8  -3  -3 4.79164 6.05204   5
  -8   3   3 8.75408 4.58954   2
   7  -3  -3 70.3046 10.4255   5
  -7   3   3 57.8466 18.2669   3
  -7   3   3 58.1105 7.02129   2
   6  -3  -3 489.979 22.7305   4
   6  -3  -3 492.637 26.2184   5
  -6   3   3 504.953 36.4108   3
  -6   3   3 440.168 22.5090   2
  -5   3   3 377.104 18.1670   2
  -4   3   3 354.876 17.8355   2
  -1   3   3 328.146 19.4485   3
   0  -3  -3 161.708 10.9031   7
   0   3   3 163.444 11.4308   3
  -1  -3  -3 438.714 22.2184   7
   1   3   3 438.186 21.1291   1
   1   3   3 434.250 22.4975   3
  -2  -3  -3 881.858 41.2733   3
  -2  -3  -3 888.257 41.3218   7
   2   3   3 863.501 41.5486   1
   2   3   3 948.912 41.8239   3
  -3  -3  -3 2306.85 103.132   7
  -3  -3  -3 2395.32 103.098   3
   3   3   3 2333.34 104.700   1
   3   3   3 2458.20 103.886   3
  -4  -3  -3 31.3410 6.00833   7
  -4  -3  -3 31.3861 5.80302   3
   4   3   3 18.9111 6.27928   1
  -5  -3  -3 119.609 10.8590   3
  -5  -3  -3 98.1009 7.19933   2
   5   3   3 115.714 12.0039   1
  -6  -3  -3 275.478 14.0350   2
  -6  -3  -3 256.165 16.5419   7
   6   3   3 292.790 20.8375   1
  -7  -3  -3 296.186 15.2735   2
   7   3   3 280.610 18.7019   5
   7   3   3 262.899 15.8436   6
  -8  -3  -3 379.921 19.1291   2
   8   3   3 375.210 20.0757   6
  -9  -3  -3 27.6657 5.25356   2
   9   3   3 36.0463 8.41392   5
 -10  -3  -3 12.8198 4.98008   2
  10   3   3 6.95537 6.89692   5
 -11  -3  -3 7.59537 4.63658   2
  11   3   3 9.88207 6.38784   5
 -12  -3  -3 32.8924 5.02530   2
  12   3   3 23.6055 6.41604   5
  11  -4  -3 -2.9932 4.47214   5
  10  -4  -3 32.9327 7.68033   5
 -10   4   3 35.0602 5.84414   2
   9  -4  -3 83.0899 11.1969   5
  -9   4   3 83.5560 10.8673   2
   8  -4  -3 -0.7823 5.56561   5
   7  -4  -3 101.093 12.0861   5
   6  -4  -3 358.504 21.5155   5
   6  -4  -3 355.871 17.2197   4
  -6   4   3 349.086 45.0725   3
  -5   4   3 258.592 23.9767   3
  -4   4   3 2216.10 119.967   3
  -3   4   3 299.457 22.4770   3
  -2   4   3 39.3645 4.57900   2
  -2   4   3 46.2779 9.52765   3
  -1   4   3 335.381 20.8235   3
  -1   4   3 315.541 15.9428   2
   0   4   3 1086.91 53.7784   3
   1   4   3 100.342 10.0478   3
  -2  -4  -3 318.262 15.9997   2
  -2  -4  -3 332.991 20.0692   3
   2   4   3 359.718 20.5444   3
  -3  -4  -3 4302.05 186.512   2
  -3  -4  -3 4343.68 190.825   3
  -3  -4  -3 4373.65 189.813   7
   3   4   3 4672.35 191.744   3
  -4  -4  -3 47.5506 8.44802   3
  -4  -4  -3 50.5706 5.10936   2
  -4  -4  -3 56.1096 8.22534   7
  -5  -4  -3 47.4051 5.24136   2
  -6  -4  -3 46.7114 5.62394   2
   6   4   3 46.0161 6.98539   6
   6   4   3 58.5735 8.27260   4
  -7  -4  -3 19.7463 4.11319   2
   7   4   3 18.1810 7.75856   5
   7   4   3 20.0856 4.01712   4
  -8  -4  -3 536.629 25.8074   2
   8   4   3 539.847 29.8516   5
  -9  -4  -3 3.81726 3.84857   2
   9   4   3 3.05608 6.61697   5
 -10  -4  -3 31.1526 5.43112   2
  10   4   3 30.1698 8.25238   5
 -11  -4  -3 200.852 12.2912   2
  11   4   3 212.773 14.9925   5
 -12  -4  -3 33.9975 4.84608   2
  12   4   3 31.1951 9.16898   5
  10  -5  -3 -5.0042 4.85351   5
 -10   5   3 -0.3858 4.08175   2
   9  -5  -3 68.3300 10.2170   5
  -9   5   3 68.1818 8.47195   2
   8  -5  -3 4.04138 6.21906   5
  -8   5   3 0.63751 4.45297   2
   7  -5  -3 180.969 15.4883   5
  -7   5   3 181.200 11.9553   2
   6  -5  -3 26.0324 7.54227   5
   6  -5  -3 12.6493 6.32481   6
  -6   5   3 21.7518 4.82971   2
   5  -5  -3 6.24188 3.30212   4
   5  -5  -3 2.73863 6.22292   5
   5  -5  -3 2.38473 5.61048   6
  -5   5   3 8.04632 3.66125   2
  -5   5   3 11.0182 11.5709   3
   4  -5  -3 430.359 19.4471   4
   4  -5  -3 396.625 23.9455   5
  -4   5   3 440.284 31.6200   3
  -4   5   3 336.528 19.9220   2
   3  -5  -3 1152.69 51.4209   4
  -3   5   3 1188.46 51.3794   2
  -2   5   3 1.32850 5.60871   3
  -2   5   3 0.43274 2.77347   2
  -1   5   3 3.26405 5.67070   3
  -1   5   3 10.9424 3.31248   2
   0   5   3 87.5523 12.8718   3
   0   5   3 61.0427 5.98716   2
  -1  -5  -3 16.8923 3.44619   2
   1   5   3 28.9565 8.83021   3
   1   5   3 21.2774 4.01440   2
  -2  -5  -3 512.405 24.2230   2
   2   5   3 580.284 31.1475   3
   2   5   3 499.781 24.0894   2
  -3  -5  -3 1866.18 84.3704   2
   3   5   3 2083.57 91.8726   3
  -4  -5  -3 121.454 8.10391   2
  -5  -5  -3 80.8593 7.06547   2
   5   5   3 80.8859 7.35788   4
  -6  -5  -3 2.59128 3.23595   2
   6   5   3 4.91779 3.47223   4
  -7  -5  -3 97.2019 7.86706   2
   7   5   3 90.4400 11.6640   5
   7   5   3 94.7920 10.2575   4
  -8  -5  -3 4.61447 3.75048   2
   8   5   3 10.7437 3.79619   4
   8   5   3 -3.3446 7.40862   5
  -9  -5  -3 67.2635 7.40805   2
   9   5   3 65.7316 5.99414   4
   9   5   3 65.1878 10.3598   5
 -10  -5  -3 44.7767 7.17364   2
  10   5   3 41.0518 8.55766   5
 -11  -5  -3 64.5108 6.86038   2
  11   5   3 53.7858 8.22403   5
 -12  -5  -3 48.3152 6.00181   2
 -10   6   3 7.09388 5.63648   2
   9  -6  -3 118.302 11.6569   5
  -9   6   3 122.194 9.54989   2
   8  -6  -3 9.67186 6.23688   5
  -8   6   3 7.85202 4.51339   2
   7  -6  -3 33.6080 11.6604   5
  -7   6   3 37.9700 6.03515   2
   6  -6  -3 267.719 13.7782   4
   6  -6  -3 274.193 19.3108   5
   6  -6  -3 273.466 16.7918   6
  -6   6   3 281.115 15.7502   2
   5  -6  -3 2.31438 3.35519   4
   5  -6  -3 -0.6294 6.07130   6
  -5   6   3 4.30529 3.91804   2
   4  -6  -3 35.8213 4.88070   4
   4  -6  -3 31.0685 9.07643   5
  -4   6   3 21.4819 11.5299   3
  -4   6   3 37.7045 5.40684   2
   3  -6  -3 525.393 25.4842   4
  -3   6   3 536.385 37.2304   3
  -3   6   3 556.322 25.7138   2
   2  -6  -3 322.797 16.6482   4
  -2   6   3 314.338 25.5820   3
  -2   6   3 323.957 16.5294   2
   1  -6  -3 37.5423 5.12552   4
  -1   6   3 44.7864 5.33996   2
  -1   6   3 30.1278 9.85130   3
   0   6   3 346.571 24.8306   3
   0   6   3 338.658 17.0022   2
  -1  -6  -3 5.52468 3.00472   2
   1   6   3 0.30359 6.18207   3
   1   6   3 2.97072 3.28119   2
  -2  -6  -3 311.997 15.6686   2
   2   6   3 310.210 15.9347   2
   2   6   3 319.308 23.7041   3
  -3  -6  -3 44.8577 6.57674   2
   3   6   3 37.2706 5.69096   4
   3   6   3 61.6822 13.1879   3
  -4  -6  -3 643.283 28.8551   2
   4   6   3 593.033 37.6407   3
   4   6   3 614.148 29.0464   4
  -5  -6  -3 547.018 25.4545   2
   5   6   3 520.636 25.5048   4
  -6  -6  -3 620.783 28.7189   2
   6   6   3 588.701 28.5302   4
   7   6   3 161.277 10.5552   4
   7   6   3 165.741 23.6127   5
  -8  -6  -3 14.3925 4.46180   2
   8   6   3 -9.0892 8.80321   5
   8   6   3 13.4631 4.28750   4
  -9  -6  -3 130.778 9.60045   2
   9   6   3 124.704 14.2538   5
   9   6   3 111.777 8.17138   4
 -10  -6  -3 258.489 14.7123   2
 -11  -6  -3 117.950 8.50110   2
 -12  -6  -3 21.1134 3.65716   2
  -9   7   3 24.2185 4.51646   2
  -8   7   3 112.586 9.16210   2
   7  -7  -3 4.73648 6.37722   5
   6  -7  -3 23.0677 15.0814   5
   6  -7  -3 25.0253 8.25281   6
  -6   7   3 28.8741 5.56679   2
   5  -7  -3 160.293 12.8711   6
   5  -7  -3 178.870 10.6831   4
   5  -7  -3 185.361 16.0298   5
  -5   7   3 184.187 12.0026   2
   4  -7  -3 50.3266 6.16093   4
  -4   7   3 63.7275 7.82866   2
  -3   7   3 8.20246 3.90066   2
  -3   7   3 6.69379 11.3641   3
   2  -7  -3 563.662 26.9973   4
  -2   7   3 580.989 26.9648   2
  -2   7   3 532.908 39.2822   3
   1  -7  -3 1066.20 47.3752   4
  -1   7   3 980.800 58.6278   3
  -1   7   3 1090.99 47.1695   2
   0  -7  -3 383.753 20.1807   4
   0   7   3 413.985 30.5988   3
   0   7   3 417.909 26.9401   4
   0   7   3 400.081 19.9504   2
  -1  -7  -3 155.669 10.4398   4
  -1  -7  -3 152.012 9.65732   2
   1   7   3 145.030 17.9995   3
   1   7   3 167.788 10.1999   2
   1   7   3 154.031 11.5783   4
  -2  -7  -3 98.5371 7.46067   2
  -2  -7  -3 96.2665 8.58141   4
   2   7   3 152.161 29.2455   3
   2   7   3 99.3099 8.65212   4
  -3  -7  -3 0.37146 4.57782   4
  -3  -7  -3 0.31973 2.88475   2
   3   7   3 3.26243 3.82144   4
   3   7   3 -0.8139 5.32260   2
  -4  -7  -3 310.046 18.6861   4
  -4  -7  -3 350.591 17.0624   2
   4   7   3 301.501 29.0558   3
   4   7   3 331.501 17.6107   4
  -5  -7  -3 774.357 40.2034   4
  -5  -7  -3 832.327 37.0549   2
   6   7   3 370.106 19.2921   4
  -7  -7  -3 35.9532 5.54956   2
   7   7   3 44.5581 5.95323   4
  -8  -7  -3 169.201 11.2760   2
   8   7   3 156.084 13.9020   4
  -9  -7  -3 12.9399 4.33560   2
   9   7   3 12.1281 3.67095   4
 -10  -7  -3 3.35906 3.84385   2
 -11  -7  -3 163.302 11.0054   2
 -12  -7  -3 26.1159 3.97954   2
  -9   8   3 13.5721 6.01329   2
  -8   8   3 -5.1665 5.37310   2
  -7   8   3 22.4906 5.04709   2
   6  -8  -3 10.3308 5.32586   6
  -6   8   3 7.59474 5.10317   2
   5  -8  -3 71.7714 7.31688   4
   5  -8  -3 84.4235 10.0812   6
  -5   8   3 101.212 9.07697   2
   4  -8  -3 335.852 17.5583   4
  -4   8   3 347.443 18.7282   2
   3  -8  -3 41.0906 5.69695   4
  -3   8   3 29.8805 5.74050   2
   2  -8  -3 194.295 12.4157   4
  -2   8   3 206.794 14.1726   2
   1  -8  -3 379.245 19.6000   4
  -1   8   3 321.688 33.3847   3
  -1   8   3 400.628 19.8356   2
  -1   8   3 357.066 31.9174   4
   0   8   3 821.470 39.4550   4
   0   8   3 835.389 38.1711   2
  -1  -8  -3 132.955 10.1378   4
   1   8   3 121.222 21.8536   3
   1   8   3 138.573 10.0720   2
   1   8   3 133.848 11.2254   4
  -2  -8  -3 61.0468 6.90761   2
  -2  -8  -3 64.9009 7.61509   4
   2   8   3 65.1833 8.00374   4
   2   8   3 87.8724 22.0072   3
   2   8   3 58.6961 6.88145   2
  -3  -8  -3 2.86902 4.15397   4
  -3  -8  -3 1.86324 3.18123   2
   3   8   3 -1.5157 6.27365   2
   3   8   3 -7.9417 14.4749   3
  -4  -8  -3 14.2016 7.03957   4
  -4  -8  -3 12.5809 3.99740   2
   4   8   3 8.59341 4.48925   4
   4   8   3 26.5173 18.7933   3
  -5  -8  -3 -3.2453 5.70486   4
  -5  -8  -3 11.8211 3.96134   2
   5   8   3 2.67472 3.59925   4
  -6  -8  -3 258.303 14.8043   2
   6   8   3 261.063 14.9857   4
  -7  -8  -3 340.066 17.9716   2
   7   8   3 322.324 17.8823   4
  -8  -8  -3 770.459 35.5822   2
   8   8   3 750.960 34.9435   4
  -9  -8  -3 84.8731 7.96073   2
   9   8   3 75.5414 6.73256   4
 -10  -8  -3 0.23951 3.22127   2
 -11  -8  -3 13.1245 3.27554   2
  -8   9   3 149.292 10.3198   2
  -7   9   3 27.5550 5.50561   2
   6  -9  -3 43.9521 6.69911   6
  -6   9   3 41.6404 6.07129   2
   5  -9  -3 -4.8650 4.53114   6
  -5   9   3 3.80561 5.04789   2
   4  -9  -3 143.301 9.69891   4
   4  -9  -3 149.079 11.7296   6
  -4   9   3 157.885 11.2293   2
   3  -9  -3 128.030 9.47801   4
  -3   9   3 135.206 10.6668   2
   2  -9  -3 -2.5353 3.29757   4
  -2   9   3 0.54510 4.34889   2
   1  -9  -3 3.14443 3.47290   4
  -1   9   3 7.18314 4.52269   2
   0  -9  -3 33.2460 5.70246   4
   0   9   3 36.9711 5.97123   2
   0   9   3 42.3587 7.85359   4
  -1  -9  -3 168.693 11.7316   4
   1   9   3 173.436 14.5110   2
   1   9   3 165.386 13.0128   4
  -2  -9  -3 42.0699 6.44755   4
   2   9   3 50.5965 7.12797   4
   2   9   3 38.0120 6.55333   2
  -3  -9  -3 18.9308 5.25498   4
   3   9   3 27.3422 5.72806   4
  -4  -9  -3 15.9800 5.40949   4
  -4  -9  -3 13.1697 4.38592   2
   4   9   3 21.3204 5.17986   4
  -5  -9  -3 34.6576 5.33248   2
  -5  -9  -3 39.5420 7.01817   4
   5   9   3 50.4158 6.67900   4
  -6  -9  -3 282.443 15.4217   2
   6   9   3 251.316 15.6202   4
  -7  -9  -3 401.989 20.6459   2
   7   9   3 399.900 20.7005   4
  -8  -9  -3 22.6814 5.11603   2
   8   9   3 26.7313 4.76319   4
  -9  -9  -3 74.5679 7.07445   2
   9   9   3 65.3134 6.89068   4
 -10  -9  -3 16.7384 3.97833   2
 -11  -9  -3 20.8764 4.48129   2
  -7  10   3 -4.0340 2.92952   2
   6 -10  -3 10.6809 4.61513   6
  -6  10   3 21.5178 5.46413   2
   5 -10  -3 2.30079 4.72148   6
  -5  10   3 -0.3170 3.84816   2
   4 -10  -3 35.3564 6.45015   6
  -4  10   3 32.4973 5.62077   2
   3 -10  -3 101.980 7.99911   4
  -3  10   3 97.0622 9.45633   2
   2 -10  -3 1.04340 3.63334   4
  -2  10   3 -0.4123 4.57015   2
   1 -10  -3 61.6110 7.35415   4
  -1  10   3 66.4784 8.20807   2
   0 -10  -3 470.528 27.3128   4
   0  10   3 464.210 23.8804   2
  -1 -10  -3 44.1711 6.77284   4
   1  10   3 64.9938 7.66032   2
   1  10   3 66.4931 8.22583   4
  -2 -10  -3 304.755 16.9934   4
   2  10   3 271.098 16.6377   2
   2  10   3 276.979 17.2636   4
  -4 -10  -3 7.02393 4.35225   4
  -4 -10  -3 3.41005 4.68178   2
   4  10   3 -3.0276 3.47649   4
  -5 -10  -3 65.4124 7.88055   2
   5  10   3 81.2693 8.40089   4
  -6 -10  -3 13.5842 7.06593   4
  -6 -10  -3 5.89896 4.23142   2
   6  10   3 8.95109 4.56802   4
  -7 -10  -3 43.1020 5.67917   2
   7  10   3 29.4534 5.36989   4
  -8 -10  -3 77.6155 6.95253   2
   8  10   3 72.1977 9.31201   4
  -9 -10  -3 231.278 12.1230   2
   9  10   3 221.316 11.2816   4
  -6  11   3 8.25700 3.79734   2
   5 -11  -3 66.8277 7.05141   6
  -5  11   3 87.5896 7.23026   2
   4 -11  -3 28.7552 5.09456   6
   4 -11  -3 26.5093 3.51371   4
  -4  11   3 45.9351 5.84281   2
   3 -11  -3 152.308 11.1289   6
  -3  11   3 138.233 10.5184   2
   2 -11  -3 15.3027 4.08665   4
  -2  11   3 10.2989 4.53587   2
   1 -11  -3 187.375 11.7957   4
  -1  11   3 188.138 12.4360   2
   0 -11  -3 224.820 13.6176   4
   0  11   3 228.489 16.1146   4
   0  11   3 220.749 14.1234   2
  -1 -11  -3 131.413 9.95096   4
   1  11   3 103.522 10.9486   2
   1  11   3 116.714 11.3484   4
  -2 -11  -3 258.657 15.4009   4
   2  11   3 263.430 16.1547   4
  -3 -11  -3 309.935 17.4902   4
   3  11   3 306.888 17.7208   4
   4  11   3 162.063 11.2382   4
  -5 -11  -3 79.6415 10.0390   4
   5  11   3 64.6222 7.56809   4
  -6 -11  -3 16.0967 6.57711   4
   6  11   3 10.6841 4.14650   4
   7  11   3 14.7274 3.75308   4
   8  11   3 34.8735 4.48691   4
   9  11   3 7.85700 1.98908   4
   4 -12  -3 8.81175 3.25995   6
  -4  12   3 11.8296 4.20477   2
   3 -12  -3 3.15397 3.28542   6
   3 -12  -3 3.66938 2.20801   4
  -3  12   3 5.51517 3.88180   2
   2 -12  -3 1.24598 3.70592   6
   2 -12  -3 5.20461 2.91620   4
  -2  12   3 10.8753 4.49099   2
  -1  12   3 16.3604 6.13441   2
   0  12   3 22.9990 6.93502   2
   1  12   3 4.66684 5.38674   4
   2  12   3 -1.2464 4.74639   4
   3  12   3 72.4673 7.95560   4
  -4 -12  -3 73.1332 7.49042   4
   4  12   3 70.1037 7.56694   4
  -5 -12  -3 21.9960 5.15124   4
   5  12   3 29.1189 4.88319   4
  -6 -12  -3 86.3956 8.84566   4
   6  12   3 96.1428 6.96998   4
   7  12   3 15.7944 3.24410   4
   8  12   3 -1.5332 1.83516   4
   2 -13  -3 5.13755 2.49470   6
   1 -13  -3 43.1638 5.37011   4
   1 -13  -3 37.5705 4.80757   6
   0 -13  -3 68.3356 5.38617   4
  -1 -13  -3 73.1268 5.94060   4
   1  13   3 31.5841 12.0159   4
  -2 -13  -3 1.41516 2.90190   4
   2  13   3 -8.5553 4.02963   4
  -3 -13  -3 14.5288 3.71090   4
   3  13   3 15.3843 4.57797   4
  -4 -13  -3 6.21624 5.25352   4
   4  13   3 1.81584 5.19049   4
  -5 -13  -3 1.90635 3.95671   4
   5  13   3 -2.2886 2.91104   4
   6  13   3 5.41854 2.17578   4
   7  13   3 1.99887 1.76600   4
  -1 -14  -3 23.7820 2.55992   4
  -2 -14  -3 13.4052 2.40478   4
  -2 -14  -3 9.43404 2.76934   6
  -3 -14  -3 32.0449 3.70165   6
  -3 -14  -3 33.9363 4.11094   4
   5  13  -4 3.64323 2.80397   4
  -5 -13   4 3.58775 2.82075   4
   4  13  -4 11.3961 3.63458   4
  -4 -13   4 5.61539 4.44147   4
   3  13  -4 12.7254 5.38159   4
  -3 -13   4 9.53909 2.97113   4
  -3 -13   4 20.9688 6.23319   6
  -2 -13   4 12.9522 3.08653   4
  -2 -13   4 4.66776 2.97298   6
  -1 -13   4 70.9361 5.46287   4
  -1 -13   4 68.0809 8.10257   6
   0 -13   4 113.751 6.49399   4
   0 -13   4 91.7658 8.14022   6
   1 -13   4 31.2285 5.92306   6
   2 -13   4 4.73785 2.49011   6
   3 -13   4 14.8538 2.73911   6
   8  12  -4 0.32107 1.57197   4
   6  12  -4 52.6042 5.47455   4
  -6 -12   4 31.5146 4.62092   4
   5  12  -4 239.032 13.2602   4
  -5 -12   4 235.394 13.1039   4
   4  12  -4 130.691 9.61894   4
  -4 -12   4 128.268 12.2096   6
  -4 -12   4 141.518 9.47558   4
   3  12  -4 61.0588 7.60881   4
  -3 -12   4 43.8635 5.75364   6
  -3 -12   4 41.3055 5.69995   4
   2  12  -4 26.0093 6.58255   4
  -2 -12   4 30.3370 5.30272   6
  -2 -12   4 30.0804 4.88434   4
   1  12  -4 85.7037 10.9472   2
  -1 -12   4 91.4381 7.36044   4
  -1 -12   4 84.8408 8.37606   6
   0  12  -4 298.464 15.5087   2
   0 -12   4 237.534 15.4432   6
   0 -12   4 248.136 15.3833   4
  -1  12  -4 81.7631 8.11615   2
   1 -12   4 83.4835 6.37386   4
   1 -12   4 82.0881 7.99296   6
  -2  12  -4 24.6831 7.22212   2
   2 -12   4 32.3339 3.71849   4
   2 -12   4 32.3115 5.04014   6
  -3  12  -4 29.7293 5.08845   2
   3 -12   4 28.0935 4.47818   6
  -4  12  -4 4.77100 3.99650   2
   4 -12   4 1.83203 2.87362   6
   5 -12   4 2.23082 2.49737   6
   9  11  -4 1.33905 1.83679   4
   8  11  -4 18.0874 3.35824   4
   7  11  -4 0.53184 2.99473   4
  -7 -11   4 -6.3624 5.66209   4
   6  11  -4 10.6504 4.63704   4
   6  11  -4 6.53163 6.15254   5
  -6 -11   4 4.25563 4.52979   4
   5  11  -4 100.806 9.02450   4
  -5 -11   4 106.579 8.88976   4
   4  11  -4 125.335 10.1369   4
  -4 -11   4 124.433 9.62475   4
   3  11  -4 94.3525 9.80733   4
  -3 -11   4 100.027 8.94623   4
   2  11  -4 65.6289 7.77894   2
   2  11  -4 54.2555 8.37030   4
  -2 -11   4 69.3566 7.62173   4
   1  11  -4 27.8213 8.16616   4
   1  11  -4 18.9203 5.84748   2
  -1 -11   4 20.2340 4.96225   4
   0  11  -4 2.89743 4.85297   2
   0 -11   4 5.84089 3.93822   4
   0 -11   4 3.50372 4.42215   6
  -1  11  -4 -0.1239 4.61668   2
   1 -11   4 -0.6270 3.55745   4
   1 -11   4 -3.3233 3.90438   6
  -2  11  -4 227.852 13.6918   2
   2 -11   4 218.110 11.9392   4
   2 -11   4 212.032 13.8172   6
  -3  11  -4 132.432 9.88772   2
   3 -11   4 120.278 9.89204   6
   3 -11   4 116.753 7.04112   4
  -4  11  -4 69.5116 7.48200   2
   4 -11   4 65.0043 7.23467   6
  -5  11  -4 0.84813 3.68010   2
   5 -11   4 2.95742 3.52865   6
  -6  11  -4 -1.6740 4.24488   2
   6 -11   4 -1.3323 2.67156   6
   9  10  -4 3.86282 2.78319   4
   8  10  -4 10.2911 3.51315   4
   8  10  -4 9.92665 5.62453   5
  -8 -10   4 14.5118 6.27915   2
   7  10  -4 96.6664 11.7211   5
   7  10  -4 113.456 8.33106   4
  -7 -10   4 81.3667 8.86510   2
  -7 -10   4 99.5845 10.2059   4
   6  10  -4 37.1215 5.94307   4
  -6 -10   4 22.6242 6.57950   4
   5  10  -4 50.7189 6.74117   4
  -5 -10   4 40.9307 7.03215   4
   4  10  -4 138.457 11.2997   4
  -4 -10   4 148.749 11.2985   4
   3  10  -4 447.152 22.9781   4
   3  10  -4 398.293 22.1551   2
  -3 -10   4 461.408 22.8324   4
   2  10  -4 132.357 11.0181   2
   2  10  -4 129.178 14.6546   4
   1  10  -4 114.049 13.7719   4
   1  10  -4 145.895 10.9707   2
   0  10  -4 -0.6939 4.22622   2
   0 -10   4 -1.6316 6.26785   4
  -1  10  -4 6.73606 4.68423   2
   1 -10   4 1.66849 3.61089   4
  -2  10  -4 91.1891 9.25356   2
   2 -10   4 95.9960 7.94997   4
   2 -10   4 87.9258 9.70664   6
  -3  10  -4 68.5666 9.61284   2
   3 -10   4 93.1544 9.33628   6
   3 -10   4 78.7163 6.39102   4
  -4  10  -4 105.164 9.37098   2
   4 -10   4 98.6984 9.82908   6
  -5  10  -4 93.6824 8.61885   2
   5 -10   4 86.5951 8.59458   6
  -6  10  -4 1.48645 3.78659   2
   6 -10   4 8.19899 4.06013   6
  -7  10  -4 9.92009 4.12743   2
   7 -10   4 4.14187 3.65948   6
  10   9  -4 9.02158 5.78299   5
  10   9  -4 7.75974 3.20851   4
 -10  -9   4 10.0152 4.30206   2
   9   9  -4 206.323 11.3301   4
   9   9  -4 174.602 13.4581   5
  -9  -9   4 202.889 12.6103   2
   8   9  -4 57.8720 6.99030   4
   8   9  -4 36.7653 8.38039   5
  -8  -9   4 64.1414 6.88119   2
   7   9  -4 93.3068 8.58931   4
  -7  -9   4 117.532 11.9486   4
  -7  -9   4 92.5240 8.86633   2
   6   9  -4 0.89330 4.06175   4
  -6  -9   4 2.43247 5.24897   4
  -6  -9   4 5.69707 4.14296   2
   5   9  -4 30.5603 5.89895   4
  -5  -9   4 32.6799 8.81869   4
  -5  -9   4 28.5205 5.26419   2
   4   9  -4 6.40313 4.65062   4
  -4  -9   4 5.64353 4.97334   4
  -4  -9   4 11.3672 5.42088   2
   3   9  -4 63.9027 7.96649   2
   3   9  -4 91.1485 9.26872   4
  -3  -9   4 71.1753 8.51213   4
   2   9  -4 363.499 20.0967   2
   2   9  -4 391.005 21.1532   4
  -2  -9   4 383.928 20.1900   4
   1   9  -4 203.995 12.8476   2
   1   9  -4 174.966 14.5557   4
  -1  -9   4 197.287 12.5837   4
  -1  -9   4 166.317 20.9180   1
   0   9  -4 6.33447 4.81228   2
   0  -9   4 6.25134 4.15460   4
  -1   9  -4 37.4181 6.18458   2
   1  -9   4 26.7440 5.27721   4
  -2   9  -4 105.774 9.48042   2
   2  -9   4 121.548 10.8521   6
   2  -9   4 107.921 8.75002   4
  -3   9  -4 190.262 12.4183   2
   3  -9   4 152.880 11.1156   4
   3  -9   4 184.968 14.9740   6
  -4   9  -4 455.267 22.4632   2
   4  -9   4 416.373 19.9478   4
   4  -9   4 428.234 23.4368   6
  -5   9  -4 221.682 13.6885   2
   5  -9   4 193.080 13.9366   6
  -6   9  -4 88.4257 8.60835   2
   6  -9   4 86.4936 9.25059   6
  -7   9  -4 2.53818 3.98538   2
   7  -9   4 8.23393 4.38678   6
   8  -9   4 2.78996 3.24935   6
  11   8  -4 -2.7233 5.92083   5
 -11  -8   4 2.37014 4.26424   2
  10   8  -4 11.6924 3.18231   4
  10   8  -4 18.7201 5.84969   5
 -10  -8   4 10.9544 3.57393   2
   9   8  -4 9.11596 3.73286   4
   9   8  -4 17.9389 7.00579   5
  -9  -8   4 16.1295 4.02349   2
   8   8  -4 278.601 20.2232   5
   8   8  -4 275.808 15.6183   4
  -8  -8   4 278.339 17.4793   2
   7   8  -4 849.224 37.5454   4
  -7  -8   4 832.063 36.9433   2
  -7  -8   4 705.856 38.6480   4
   6   8  -4 28.6292 5.67999   4
  -6  -8   4 33.2662 5.38845   2
  -6  -8   4 33.2630 7.34223   4
   5   8  -4 184.257 12.5190   4
  -5  -8   4 180.666 11.2770   2
  -5  -8   4 186.695 13.5596   4
   4   8  -4 10.6202 4.75495   4
  -4  -8   4 17.5985 5.81616   4
  -4  -8   4 14.4744 4.25399   2
   3   8  -4 84.3760 9.01405   2
   3   8  -4 86.1972 28.3281   3
   3   8  -4 73.4836 9.06822   4
  -3  -8   4 74.7219 8.74472   4
  -3  -8   4 92.0202 8.14796   2
   2   8  -4 399.797 20.1524   2
   2   8  -4 299.850 34.5407   3
   2   8  -4 388.507 20.9899   4
  -2  -8   4 410.940 20.7297   4
   1   8  -4 326.155 16.8554   2
   1   8  -4 273.030 31.2226   3
   1   8  -4 291.179 18.2388   4
  -1  -8   4 310.243 17.6204   4
   0   8  -4 215.301 28.5394   3
   0   8  -4 245.110 14.0894   2
   0  -8   4 215.850 32.0809   1
   0  -8   4 252.438 14.0530   4
  -1   8  -4 448.134 22.2467   2
  -1   8  -4 430.173 50.2472   3
   1  -8   4 438.254 22.0327   4
   2  -8   4 29.8891 5.08678   4
  -3   8  -4 67.5180 7.55823   2
   3  -8   4 59.4659 6.45353   4
   3  -8   4 72.2532 8.79893   6
  -4   8  -4 5.88314 4.41117   2
   4  -8   4 2.29931 4.81692   6
   4  -8   4 5.16794 3.30891   4
  -5   8  -4 134.167 10.8265   2
   5  -8   4 157.184 12.0373   6
   6  -8   4 286.070 17.1796   6
  -7   8  -4 64.9795 7.15952   2
   7  -8   4 60.1493 7.49618   6
  -8   8  -4 26.1723 5.27246   2
   8  -8   4 11.3256 4.73335   6
   9  -8   4 2.55550 4.45840   6
  11   7  -4 61.2777 8.39330   5
 -11  -7   4 65.1508 6.26766   2
  10   7  -4 10.5618 3.44699   4
  10   7  -4 27.4411 11.1178   5
 -10  -7   4 18.2869 3.97639   2
   9   7  -4 5.71802 3.92386   4
   9   7  -4 8.80063 6.51065   5
  -9  -7   4 7.19803 4.13195   2
   8   7  -4 94.2640 8.78394   4
   8   7  -4 95.2564 13.1791   5
  -8  -7   4 92.7402 8.47687   2
   7   7  -4 586.204 27.8499   4
  -7  -7   4 543.922 27.1071   2
   6   7  -4 4.62713 4.03096   4
  -6  -7   4 6.84329 7.46196   4
  -6  -7   4 1.09391 3.30723   2
   5   7  -4 1.63244 4.13519   4
  -5  -7   4 2.35287 3.07314   2
  -5  -7   4 4.20450 5.38958   4
   4   7  -4 373.782 19.7856   4
  -4  -7   4 358.562 20.2828   4
  -4  -7   4 384.110 18.6041   2
   3   7  -4 93.4395 8.96902   4
   3   7  -4 116.680 23.0718   3
   3   7  -4 96.2052 8.89480   2
  -3  -7   4 90.9088 7.49961   2
  -3  -7   4 94.0231 8.98895   4
   2   7  -4 57.4328 7.00953   2
   2   7  -4 49.5197 15.5106   3
   2   7  -4 68.5642 7.89798   4
  -2  -7   4 66.1545 7.25059   4
  -2  -7   4 60.5914 6.97924   2
   1   7  -4 96.8546 11.4877   4
   1   7  -4 117.464 8.76329   2
   1   7  -4 99.2457 19.0359   3
   0   7  -4 665.493 45.0650   3
   0   7  -4 742.250 32.9232   2
  -1   7  -4 1063.69 47.1713   2
  -1   7  -4 942.007 59.3400   3
   1  -7   4 1150.98 55.0367   1
  -2   7  -4 253.876 27.2052   3
  -2   7  -4 292.007 15.4397   2
   2  -7   4 286.800 21.5406   1
   2  -7   4 303.372 15.3761   4
  -3   7  -4 19.8607 4.60284   2
  -3   7  -4 6.57757 11.4022   3
   3  -7   4 14.6057 8.80962   1
   3  -7   4 21.0057 5.85690   6
   3  -7   4 24.3167 4.28724   4
  -4   7  -4 154.564 10.7357   2
   4  -7   4 164.289 9.75949   4
   4  -7   4 166.445 12.6399   6
  -5   7  -4 368.975 19.6490   2
   5  -7   4 393.864 21.5485   6
  -6   7  -4 129.070 10.7157   2
   6  -7   4 155.485 13.3211   6
  -7   7  -4 30.0369 5.86922   2
   7  -7   4 33.9850 6.47304   6
   8  -7   4 128.442 10.3524   6
   9  -7   4 8.15662 4.36845   6
  12   6  -4 188.316 11.9048   5
 -12  -6   4 205.922 11.2109   2
  11   6  -4 93.0225 10.5945   5
 -11  -6   4 87.7964 7.20519   2
  10   6  -4 53.6415 6.00646   4
  10   6  -4 67.9847 10.4612   5
 -10  -6   4 62.2226 6.76738   2
   9   6  -4 53.0206 10.0424   5
   9   6  -4 50.2820 6.22818   4
  -9  -6   4 57.8789 7.08246   2
   8   6  -4 10.3977 7.40225   5
   8   6  -4 10.8780 4.34730   4
  -8  -6   4 11.2632 4.21351   2
   7   6  -4 14.5805 4.58387   4
  -7  -6   4 21.3514 4.54866   2
   6   6  -4 93.1158 8.43992   4
  -6  -6   4 82.4449 7.59408   2
   5   6  -4 55.2252 7.22936   4
  -5  -6   4 58.0062 8.69838   4
  -5  -6   4 68.7945 6.26280   2
   4   6  -4 230.802 14.5688   2
   4   6  -4 253.060 14.3114   4
  -4  -6   4 263.704 13.4311   2
  -4  -6   4 247.364 16.4709   4
   3   6  -4 -2.2126 9.04314   3
   3   6  -4 -1.3060 3.96051   2
   3   6  -4 7.27142 4.55543   4
  -3  -6   4 2.46418 4.63069   4
  -3  -6   4 0.99027 2.86572   2
   2   6  -4 571.049 25.2084   2
   2   6  -4 504.317 36.8027   3
  -2  -6   4 532.730 24.3159   2
  -2  -6   4 499.378 25.5269   4
   1   6  -4 1157.10 49.5418   2
   1   6  -4 1065.26 67.9820   3
   0   6  -4 878.626 57.6146   3
   0   6  -4 904.921 39.9817   2
  -1   6  -4 175.940 10.5235   2
  -1   6  -4 198.211 20.3347   3
   1  -6   4 188.045 15.7565   1
  -2   6  -4 531.410 35.8736   3
   2  -6   4 563.203 31.6639   1
  -3   6  -4 -2.5567 8.21299   3
  -3   6  -4 7.96109 3.39726   2
   3  -6   4 0.71401 3.00620   4
   3  -6   4 4.08811 6.25913   1
   3  -6   4 7.50109 4.73983   6
  -4   6  -4 0.05933 10.5027   3
  -4   6  -4 1.52676 3.68342   2
   4  -6   4 -3.8162 4.46937   6
   4  -6   4 -2.9456 6.64707   1
   4  -6   4 3.80112 5.85950   5
   4  -6   4 7.92760 3.39036   4
  -5   6  -4 -1.9314 4.09074   2
  -5   6  -4 -15.361 13.5704   3
   5  -6   4 -7.8973 5.08784   5
   5  -6   4 -2.8818 13.1371   1
   5  -6   4 2.27848 4.75678   6
  -6   6  -4 41.9519 6.49726   2
   6  -6   4 41.6247 7.00251   6
   6  -6   4 53.6039 9.80608   5
   8  -6   4 168.572 12.5459   6
   8  -6   4 161.041 15.2013   5
   9  -6   4 57.1060 7.69998   6
  10  -6   4 2.20020 4.40538   6
  12   5  -4 57.3998 8.10498   5
 -12  -5   4 59.1480 5.83898   2
  11   5  -4 6.55004 7.29829   5
 -11  -5   4 10.2623 3.45681   2
  10   5  -4 125.723 8.44140   4
  10   5  -4 150.213 14.2134   5
 -10  -5   4 135.903 9.88699   2
   9   5  -4 84.7507 7.78399   4
   9   5  -4 66.7149 11.0473   5
  -9  -5   4 87.9140 8.13934   2
   8   5  -4 5.16488 3.94694   4
   8   5  -4 3.92269 6.94841   5
  -8  -5   4 1.26236 3.53786   2
   7   5  -4 23.5761 5.05836   4
  -7  -5   4 26.8336 4.75966   2
   6   5  -4 10.3144 4.30252   4
  -6  -5   4 13.4769 3.76105   2
   5   5  -4 35.2698 5.23585   4
  -5  -5   4 36.3071 4.73300   2
   4   5  -4 391.687 19.6483   4
   3   5  -4 1413.39 60.5375   2
   3   5  -4 1388.11 72.4846   3
  -3  -5   4 1371.50 60.1618   2
   2   5  -4 599.083 37.0841   3
   2   5  -4 589.078 26.8315   2
  -2  -5   4 559.196 26.1046   2
   1   5  -4 10.4195 9.37788   3
   1   5  -4 5.01287 3.28673   2
   0   5  -4 12.6186 3.47806   2
   0   5  -4 10.0611 7.60062   3
  -1   5  -4 52.6962 5.37577   2
  -1   5  -4 51.6276 11.0054   3
   1  -5   4 51.0636 9.06397   1
  -2   5  -4 266.607 13.9317   2
  -2   5  -4 273.566 21.6806   3
   2  -5   4 295.020 19.2332   1
  -3   5  -4 511.251 24.7865   2
  -3   5  -4 508.150 33.5050   3
   3  -5   4 559.396 31.0137   1
   3  -5   4 576.414 27.4123   6
   3  -5   4 550.684 28.2280   5
  -4   5  -4 -1.6654 6.95046   3
  -4   5  -4 3.93046 3.78643   2
   4  -5   4 6.57911 3.96518   6
   4  -5   4 3.85440 5.86686   1
   4  -5   4 7.18717 5.29170   5
  -5   5  -4 -9.8643 4.25398   2
  -5   5  -4 1.03604 9.34309   3
   5  -5   4 1.31284 4.00507   6
   5  -5   4 -2.5438 5.52200   5
   5  -5   4 -0.6866 7.06606   1
  -6   5  -4 101.661 23.5101   3
   6  -5   4 109.798 12.5670   5
   6  -5   4 102.909 10.2053   6
   7  -5   4 238.187 18.1832   5
   7  -5   4 191.810 25.8859   1
   7  -5   4 255.560 15.5036   6
   8  -5   4 3.19805 6.15254   5
   8  -5   4 5.97718 4.96437   6
   9  -5   4 133.012 13.3480   5
   9  -5   4 115.312 10.6764   6
  10  -5   4 15.3105 11.2956   5
  10  -5   4 20.9095 5.55488   6
  13   4  -4 26.6952 4.61931   5
  12   4  -4 -0.6596 4.65902   5
 -12  -4   4 -4.4752 2.62277   2
  11   4  -4 13.5337 6.91635   5
 -11  -4   4 22.3703 4.65937   2
  10   4  -4 65.8395 6.25207   4
  10   4  -4 83.0512 11.4577   5
 -10  -4   4 86.3556 8.40908   2
   9   4  -4 31.3911 8.76350   5
   9   4  -4 25.1516 4.81537   4
  -9  -4   4 24.9363 4.88789   2
   8   4  -4 1.50859 6.84785   5
   8   4  -4 4.41112 3.94197   4
  -8  -4   4 1.23722 3.41938   2
  -7  -4   4 9.57708 3.70108   2
   6   4  -4 -0.8317 3.73627   4
  -6  -4   4 3.53474 3.01011   2
   5   4  -4 29.5592 6.99829   4
  -4  -4   4 91.7913 6.65408   2
  -3  -4   4 5.91801 2.67191   2
   2   4  -4 9.74196 3.61249   2
   2   4  -4 14.3451 9.36374   3
  -2  -4   4 7.70034 2.77564   2
   1   4  -4 284.009 14.5737   2
   1   4  -4 314.328 22.3185   3
   0   4  -4 566.690 27.2685   2
   0   4  -4 646.859 34.3040   3
  -1   4  -4 40.9106 9.10508   3
  -2   4  -4 214.641 17.1249   3
   2  -4   4 218.727 15.6362   1
  -3   4  -4 783.751 43.0633   3
   3  -4   4 828.187 41.3904   1
  -4   4  -4 445.177 28.9092   3
   4  -4   4 425.295 23.8348   5
   4  -4   4 439.130 22.4051   6
   4  -4   4 469.022 27.0930   1
   5  -4   4 91.8382 12.5043   1
   5  -4   4 94.7641 8.80687   6
   5  -4   4 93.3492 10.6492   5
  -6   4  -4 81.4539 18.4425   3
   6  -4   4 69.4357 8.34160   6
   6  -4   4 64.7544 9.84832   5
   7  -4   4 14.0669 6.87739   5
   7  -4   4 13.1697 5.33303   6
   7  -4   4 8.34619 9.07095   1
   8  -4   4 255.707 16.0842   6
   8  -4   4 243.754 18.6703   5
   9  -4   4 249.627 15.3342   6
   9  -4   4 246.186 18.7193   5
  10  -4   4 48.9574 7.06304   6
  10  -4   4 55.8042 9.24153   5
  11  -4   4 42.8124 7.34790   5
  13   3  -4 52.2340 6.28210   5
  12   3  -4 24.5989 6.60973   5
 -12  -3   4 24.5326 4.36826   2
  11   3  -4 -3.4660 5.61967   5
 -11  -3   4 -0.5165 3.60864   2
  10   3  -4 2.64883 6.27337   5
 -10  -3   4 1.72839 3.74251   2
   9   3  -4 130.748 14.3429   5
   9   3  -4 120.300 8.92264   4
  -9  -3   4 128.869 9.61124   2
   8   3  -4 447.750 22.6722   4
   8   3  -4 483.338 28.4853   5
  -8  -3   4 464.000 25.3199   2
   7   3  -4 1063.80 47.8302   4
   7   3  -4 1115.09 52.6769   5
  -7  -3   4 1044.24 47.6702   2
   6   3  -4 273.983 15.0281   4
  -6  -3   4 288.225 14.5707   2
  -5  -3   4 55.2975 5.46994   2
  -4  -3   4 7.98003 2.76981   2
  -3  -3   4 803.147 35.2928   2
   2   3  -4 338.130 23.1729   3
  -1  -3   4 896.119 45.8577   3
   0   3  -4 1274.07 60.3086   3
  -1   3  -4 230.697 15.9648   3
   2  -3   4 1538.61 74.5870   3
   2  -3   4 1656.13 73.0744   1
  -3   3  -4 350.844 21.7406   3
   3  -3   4 333.392 20.7694   1
  -4   3  -4 214.958 16.8607   3
   4  -3   4 203.152 15.9033   1
  -5   3  -4 302.500 22.2704   3
   5  -3   4 293.190 21.4569   1
   5  -3   4 308.974 16.9753   6
   5  -3   4 329.433 24.1344   5
  -6   3  -4 105.232 15.9715   3
   6  -3   4 101.983 13.5790   1
   6  -3   4 101.233 11.0494   5
   6  -3   4 108.914 9.26952   6
  -7   3  -4 35.1267 16.6125   3
   7  -3   4 46.3934 12.0588   1
   7  -3   4 51.4191 9.05188   5
   8  -3   4 212.164 16.6457   5
   8  -3   4 188.059 14.2190   6
   8  -3   4 197.657 21.6504   1
   9  -3   4 282.299 20.4827   5
   9  -3   4 301.872 17.8254   6
  10  -3   4 54.9993 7.55713   6
  10  -3   4 51.2909 9.45582   5
  11  -3   4 101.772 13.0929   5
  12  -3   4 71.8037 8.27361   5
  13   2  -4 35.1890 5.16485   5
  12   2  -4 68.1907 9.15503   5
 -12  -2   4 74.1003 6.99949   2
  11   2  -4 28.6123 7.61215   5
 -11  -2   4 30.3970 5.00436   2
  10   2  -4 86.0763 12.6090   5
 -10  -2   4 83.3139 8.13561   2
   9   2  -4 819.611 40.9004   5
   9   2  -4 713.508 33.9052   4
  -9  -2   4 776.839 35.6240   2
   8   2  -4 1307.81 57.8114   4
   8   2  -4 1383.72 63.3789   5
  -8  -2   4 1271.28 58.1093   2
   7   2  -4 876.003 39.8721   4
   7   2  -4 951.582 44.9760   5
  -7  -2   4 845.853 39.7181   2
   6   2  -4 477.824 24.1884   4
  -6  -2   4 510.547 23.1769   2
  -5  -2   4 9.91746 2.97565   2
  -4  -2   4 179.771 9.61912   2
  -2  -2   4 217.399 17.0814   3
   1   2  -4 563.170 29.4704   3
  -1  -2   4 532.293 29.1802   3
   0   2  -4 332.030 19.1418   3
   0  -2   4 311.706 19.0478   3
  -1   2  -4 1790.27 77.5721   3
   1  -2   4 1686.03 77.6372   3
  -3   2  -4 2537.66 110.911   3
   3  -2   4 2510.44 113.127   1
  -4   2  -4 884.685 44.3937   3
   4  -2   4 918.370 45.1008   1
  -5   2  -4 719.022 38.6657   3
   5  -2   4 761.170 39.9750   1
  -6   2  -4 682.546 38.0254   3
   6  -2   4 719.226 38.9080   1
   6  -2   4 639.951 33.3061   5
   6  -2   4 637.306 31.4662   6
  -7   2  -4 217.606 22.8381   3
   7  -2   4 224.304 20.4757   1
   7  -2   4 223.909 14.2513   6
   7  -2   4 226.027 16.2314   5
   8  -2   4 2.01564 5.22855   6
   8  -2   4 0.32788 5.70643   5
   8  -2   4 -2.5380 8.08987   1
   9  -2   4 121.373 13.6675   5
   9  -2   4 112.559 10.9204   6
  10  -2   4 106.990 12.7344   5
  10  -2   4 103.754 10.1799   6
  11  -2   4 21.5866 7.05445   5
  12  -2   4 27.3695 6.05804   5
  13   1  -4 3.45509 3.61398   5
  12   1  -4 87.8440 9.78172   5
 -12  -1   4 69.3464 7.37447   2
  11   1  -4 5.30834 6.39188   5
 -11  -1   4 4.58971 3.97254   2
  10   1  -4 106.320 13.4038   5
 -10  -1   4 114.182 9.51251   2
   9   1  -4 -3.0225 6.44775   5
  -9  -1   4 4.91106 3.75256   2
   8   1  -4 97.7699 12.3752   5
  -8  -1   4 79.9634 7.31631   2
   7   1  -4 238.249 17.3545   5
   7   1  -4 232.061 12.7700   4
  -7  -1   4 232.862 12.5835   2
   6   1  -4 981.577 42.9881   4
  -6  -1   4 957.040 42.6266   2
  -5  -1   4 477.187 22.0442   2
   3   1  -4 234.400 10.6498   7
  -3  -1   4 229.789 18.8785   3
  -2  -1   4 1874.12 85.4490   3
  -1  -1   4 386.729 21.5530   3
   0   1  -4 16.8350 4.83539   3
   0  -1   4 17.8639 4.94502   3
  -1   1  -4 1899.57 79.9065   3
   1  -1   4 1711.25 80.4851   1
   1  -1   4 1884.78 79.8780   3
  -2   1  -4 3653.47 155.652   3
  -3   1  -4 969.413 42.1017   3
   3  -1   4 864.404 43.6324   1
  -4   1  -4 1459.09 64.9941   3
   4  -1   4 1426.51 67.2717   1
  -5   1  -4 1.52865 3.75942   3
   5  -1   4 6.07603 5.45806   1
  -6   1  -4 142.560 13.1129   3
   6  -1   4 145.147 12.2718   5
   6  -1   4 135.422 14.3407   1
   6  -1   4 134.385 10.1824   6
  -7   1  -4 343.554 22.5802   7
  -7   1  -4 360.023 25.5590   3
   7  -1   4 365.769 19.7094   6
   7  -1   4 408.428 27.2917   1
   7  -1   4 364.388 21.4729   5
   8  -1   4 1.23374 7.44972   1
   8  -1   4 7.09320 6.18474   5
   8  -1   4 2.24169 5.20180   6
   9  -1   4 113.027 10.7003   6
   9  -1   4 133.311 13.6210   5
  10  -1   4 65.3688 8.32359   6
  10  -1   4 106.492 12.5941   5
  11  -1   4 8.26503 6.28643   5
  12  -1   4 83.0854 10.1317   5
  13   0  -4 10.9899 3.80755   5
  12   0  -4 29.4970 6.62283   5
  11   0  -4 5.13523 6.19096   5
 -11   0   4 0.25137 4.13195   2
  10   0  -4 140.342 14.5419   5
 -10   0   4 142.482 10.5608   2
   9   0  -4 381.254 24.0168   5
  -9   0   4 366.392 19.3009   2
   8   0  -4 -6.1010 5.47412   5
   8   0  -4 -3.0015 3.28549   4
  -8   0   4 4.19645 3.41052   2
   7   0  -4 257.137 17.4851   5
   7   0  -4 240.301 12.8884   4
  -7   0   4 239.148 13.0425   2
   6   0  -4 222.186 11.7985   4
  -6   0   4 206.297 11.2839   2
  -5   0   4 378.216 18.0485   2
   2   0  -4 2218.66 94.4162   7
   0   0   4 715.394 33.3159   3
   1   0   4 363.376 19.7293   1
   1   0   4 413.358 18.2444   3
   2   0   4 364.718 19.5026   1
  -3   0  -4 489.026 21.7061   3
   3   0   4 471.539 25.2742   1
  -4   0  -4 1068.09 46.7845   3
   4   0   4 1033.72 50.5854   1
  -5   0  -4 27.8653 5.64329   3
   5   0   4 28.5381 7.65446   1
  -6   0  -4 273.877 22.2015   3
  -6   0  -4 321.011 18.9526   3
  -6   0  -4 283.082 18.4257   7
   6   0   4 346.267 22.8151   1
   6   0   4 297.782 19.4839   5
  -7   0  -4 742.618 39.2160   7
  -7   0  -4 805.843 41.7072   3
   7   0   4 791.374 39.1876   5
   7   0   4 804.642 37.3064   6
   7   0   4 846.793 45.8066   1
   8   0   4 307.151 25.1456   1
   8   0   4 298.281 19.6976   5
   9   0   4 91.7176 11.8210   5
   9   0   4 73.2341 9.58004   6
  10   0   4 128.430 13.2187   5
  10   0   4 109.749 10.6145   6
  11   0   4 9.05294 6.47259   5
  12   0   4 305.319 18.5574   5
  13   0   4 161.334 10.4093   5
  13  -1  -4 4.58372 4.31725   5
  12  -1  -4 5.02068 4.84183   5
  11  -1  -4 113.014 11.7292   5
 -11   1   4 104.173 9.53463   2
  10  -1  -4 82.4974 11.7822   5
 -10   1   4 93.5249 9.53601   2
   9  -1  -4 22.0506 7.89295   5
  -9   1   4 24.8786 4.92271   2
   8  -1  -4 84.3315 11.7677   5
  -8   1   4 83.5123 7.78139   2
   7  -1  -4 217.499 11.7552   4
   7  -1  -4 213.522 16.1357   5
  -7   1   4 219.715 12.1147   2
   6  -1  -4 30.9330 4.09938   4
   6  -1  -4 32.9630 7.03228   5
  -6   1   4 27.9948 3.93143   2
   2  -1  -4 14.4889 3.14343   7
   1  -1  -4 1971.63 84.8615   7
   0  -1  -4 118.602 8.46263   7
   0   1   4 133.105 8.09927   1
  -1  -1  -4 27.4275 4.80601   7
   1   1   4 19.5316 3.99467   1
  -2  -1  -4 302.462 15.1169   7
   2   1   4 248.965 15.1944   1
  -3  -1  -4 90.7634 7.88355   7
   3   1   4 90.9204 8.69926   1
  -4  -1  -4 709.485 33.7475   7
   4   1   4 690.285 35.7833   1
  -5  -1  -4 196.556 10.8603   3
  -5  -1  -4 182.532 11.2525   3
   5   1   4 183.723 15.1190   1
  -6  -1  -4 343.306 18.3459   3
  -6  -1  -4 332.181 19.6638   7
  -6  -1  -4 321.436 19.7863   3
   6   1   4 342.194 23.4870   1
  -7  -1  -4 228.551 19.4281   3
  -7  -1  -4 197.020 15.1253   7
   7   1   4 218.855 13.6981   6
   7   1   4 233.528 15.6991   5
   7   1   4 195.070 18.7632   1
   8   1   4 202.314 13.9919   6
   8   1   4 246.331 22.2506   1
   9   1   4 300.688 18.0122   6
   9   1   4 337.249 21.2037   5
  10   1   4 -4.9867 5.36348   5
  10   1   4 1.46563 5.26403   6
  11   1   4 89.4860 11.9355   5
  12   1   4 -0.7177 5.18096   5
  13   1   4 79.3177 8.98749   5
  12  -2  -4 15.9474 6.06183   5
  11  -2  -4 322.051 20.1916   5
  10  -2  -4 86.4927 11.4723   5
 -10   2   4 76.4783 8.23346   2
  -9   2   4 13.7192 5.29044   2
   8  -2  -4 81.7830 11.3859   5
   7  -2  -4 536.142 33.7556   5
   7  -2  -4 478.743 22.8870   4
  -7   2   4 494.002 23.6908   2
   6  -2  -4 -4.9279 5.14673   5
  -6   2   4 2.01827 2.89979   2
  -5   2   4 391.639 18.5273   2
  -4   2   4 110.121 7.09234   2
   1  -2  -4 1692.72 70.3163   7
  -1   2   4 1512.69 67.9673   1
   0  -2  -4 12.9861 4.20689   7
   0   2   4 19.0095 2.98031   1
  -1  -2  -4 5.28018 3.61053   7
   1   2   4 2.68472 2.35020   3
   1   2   4 0.59305 2.22751   1
  -2  -2  -4 35.2643 5.72149   7
   2   2   4 24.6596 4.91483   1
   2   2   4 25.8504 3.82680   3
  -3  -2  -4 1698.99 75.8299   7
   3   2   4 1741.76 77.4530   1
  -4  -2  -4 520.884 27.5998   7
   4   2   4 589.932 30.3761   1
  -5  -2  -4 1061.49 50.8448   7
  -5  -2  -4 1108.07 47.9840   3
   5   2   4 1129.78 54.6121   1
  -6  -2  -4 2479.87 104.232   3
  -6  -2  -4 2309.59 103.710   7
   6   2   4 2268.61 108.443   1
   6   2   4 2359.82 102.546   6
  -7  -2  -4 31.7393 7.38565   7
   7   2   4 48.0167 11.8470   1
   7   2   4 36.0934 5.97167   6
   7   2   4 21.6032 6.86783   5
  -8  -2  -4 23.3724 5.91311   2
   8   2   4 11.9733 5.33029   6
   9   2   4 138.206 14.0372   5
   9   2   4 126.927 10.9756   6
 -10  -2  -4 31.2199 6.32156   2
  10   2   4 14.9435 6.01532   6
  10   2   4 24.6355 7.69739   5
 -11  -2  -4 15.6680 5.91640   2
  11   2   4 24.3131 7.40115   5
  12   2   4 124.585 11.1084   5
  12  -3  -4 -2.2813 3.62893   5
  11  -3  -4 87.0816 10.1605   5
 -11   3   4 64.6040 8.10428   2
  10  -3  -4 -2.4993 5.40450   5
 -10   3   4 0.13538 4.74224   2
   9  -3  -4 -2.3678 5.49836   5
   8  -3  -4 35.8638 8.05913   5
  -8   3   4 35.5951 5.61144   2
   7  -3  -4 113.755 12.2165   5
   7  -3  -4 121.549 7.98872   4
  -7   3   4 126.494 9.14294   2
   6  -3  -4 326.576 20.2282   5
   6  -3  -4 322.468 16.2374   4
  -6   3   4 333.956 16.7809   2
   5  -3  -4 242.240 12.8413   4
   5  -3  -4 262.243 16.7721   5
  -5   3   4 237.985 13.0184   2
  -4   3   4 11.1219 3.05648   2
  -3   3   4 643.104 28.9203   2
  -1   3   4 282.535 19.0110   3
   0  -3  -4 637.722 30.7763   7
   0   3   4 622.441 31.3539   3
  -1  -3  -4 1835.72 84.6547   7
   1   3   4 2008.18 85.0604   3
   1   3   4 1942.33 83.8466   1
  -2  -3  -4 123.703 10.0068   7
   2   3   4 144.740 9.76061   3
   2   3   4 136.901 10.1651   1
   3   3   4 665.458 33.6892   1
  -4  -3  -4 612.689 31.1592   7
  -4  -3  -4 622.119 28.8063   3
   4   3   4 628.774 33.2517   1
  -5  -3  -4 61.2839 6.76387   3
  -5  -3  -4 63.2255 6.16812   2
  -5  -3  -4 62.1259 8.32517   7
   5   3   4 66.4577 10.0294   1
  -6  -3  -4 102.650 7.31542   2
  -6  -3  -4 104.600 10.3619   7
   6   3   4 90.4237 8.61865   6
   6   3   4 97.2899 12.5212   1
   7   3   4 18.8869 7.25491   5
   7   3   4 9.52475 3.65382   4
   7   3   4 15.8854 7.97323   1
   7   3   4 13.9886 5.09090   6
  -8  -3  -4 469.475 22.5277   2
   8   3   4 443.092 24.9857   6
  -9  -3  -4 24.5614 5.21993   2
   9   3   4 16.7154 5.62398   6
   9   3   4 14.8459 7.44951   5
 -10  -3  -4 362.176 19.3521   2
  10   3   4 374.159 22.6230   5
 -11  -3  -4 37.8164 5.42167   2
  11   3   4 21.9973 7.31742   5
 -12  -3  -4 77.6049 10.2375   2
  12   3   4 79.1398 10.0741   5
  11  -4  -4 24.4578 5.95161   5
  10  -4  -4 142.903 17.0449   5
 -10   4   4 130.317 10.1598   2
   9  -4  -4 96.3414 11.5735   5
  -9   4   4 99.6788 9.16315   2
   8  -4  -4 98.5323 13.1053   5
   7  -4  -4 249.956 12.8412   4
   7  -4  -4 275.130 18.5900   5
   6  -4  -4 62.1067 9.00693   5
   6  -4  -4 54.1455 5.97606   4
  -6   4   4 40.0294 14.8643   3
   5  -4  -4 113.601 7.58778   4
   5  -4  -4 85.8396 11.2377   5
  -5   4   4 85.9930 16.7926   3
   4  -4  -4 103.238 7.73846   4
  -4   4   4 115.698 15.6866   3
  -3   4   4 69.9877 6.15536   2
  -3   4   4 59.6235 11.8159   3
  -2   4   4 3.40874 2.89811   2
  -2   4   4 0.32307 6.02503   3
  -1   4   4 14.4507 6.92066   3
  -1   4   4 11.3441 3.53428   2
   0   4   4 885.711 42.3102   3
   0   4   4 801.851 36.9635   2
  -1  -4  -4 417.710 23.1547   7
  -1  -4  -4 398.221 19.5269   2
   1   4   4 446.212 23.9630   3
  -2  -4  -4 15.8822 6.02424   7
  -2  -4  -4 16.9560 3.26663   2
   2   4   4 14.7030 5.65084   3
  -3  -4  -4 274.605 17.3773   7
  -3  -4  -4 267.045 13.7145   2
   3   4   4 258.464 19.0190   1
   3   4   4 291.622 17.7812   3
  -4  -4  -4 85.7728 9.09735   3
  -4  -4  -4 80.4700 9.46772   7
  -4  -4  -4 85.7972 6.52929   2
   4   4   4 101.193 10.6614   1
  -5  -4  -4 142.282 11.8544   3
  -5  -4  -4 129.114 8.44406   2
  -5  -4  -4 144.699 12.3457   7
   5   4   4 142.317 9.12844   4
   5   4   4 126.487 11.1402   6
   5   4   4 131.888 13.3301   1
   6   4   4 31.0546 4.51436   4
   6   4   4 18.5837 4.85556   6
  -7  -4  -4 438.579 21.0017   2
   7   4   4 420.860 22.2046   6
   7   4   4 411.388 24.6090   5
   7   4   4 430.089 20.4009   4
  -8  -4  -4 275.837 15.4106   2
   8   4   4 297.974 19.7120   5
   8   4   4 273.353 14.1298   4
  -9  -4  -4 100.773 8.78069   2
   9   4   4 95.2065 12.3134   5
 -10  -4  -4 301.365 16.0425   2
  10   4   4 275.136 19.4394   5
 -11  -4  -4 6.63694 4.11652   2
  11   4   4 4.15618 6.43090   5
 -12  -4  -4 57.0559 5.80861   2
  12   4   4 43.2564 7.45479   5
  10  -5  -4 169.276 12.9078   5
 -10   5   4 167.365 10.9833   2
   9  -5  -4 105.681 11.2576   5
  -9   5   4 92.2526 8.67487   2
   8  -5  -4 34.2274 8.16247   5
  -8   5   4 44.5829 6.38604   2
   7  -5  -4 295.854 19.6969   5
  -7   5   4 303.374 16.7815   2
   6  -5  -4 208.956 11.5154   4
   6  -5  -4 200.208 15.8129   5
  -6   5   4 199.938 12.8411   2
   5  -5  -4 96.7324 7.58568   4
   5  -5  -4 83.2273 9.05300   6
   5  -5  -4 93.7257 11.1571   5
  -5   5   4 87.1046 7.89915   2
   4  -5  -4 177.040 24.6815   5
   4  -5  -4 211.039 11.6451   4
  -4   5   4 215.493 22.9773   3
  -4   5   4 203.339 11.8108   2
   3  -5  -4 2.08704 3.92631   4
  -3   5   4 5.23187 3.47332   2
  -3   5   4 3.63226 7.06839   3
  -2   5   4 38.2758 10.2339   3
  -2   5   4 42.6361 5.14921   2
  -1   5   4 1161.87 52.3614   2
  -1   5   4 1241.35 60.5924   3
   0  -5  -4 2.20643 3.07025   2
   0   5   4 7.73599 3.37869   2
   0   5   4 9.46581 6.25195   3
  -1  -5  -4 22.8856 4.03682   2
   1   5   4 21.8881 7.54733   3
   1   5   4 19.2626 3.94624   2
  -2  -5  -4 352.046 17.3013   2
   2   5   4 387.300 23.5708   3
   2   5   4 334.212 17.0942   2
  -3  -5  -4 775.689 35.8711   2
   3   5   4 833.803 42.3036   3
  -4  -5  -4 21.7861 4.07295   2
   4   5   4 21.5988 4.34521   4
  -5  -5  -4 192.432 11.0243   2
   5   5   4 183.072 11.1308   4
  -6  -5  -4 47.4914 6.02020   2
   6   5   4 50.8912 6.02815   4
  -7  -5  -4 481.223 23.5293   2
   7   5   4 475.693 23.5866   4
  -8  -5  -4 285.579 15.5814   2
   8   5   4 257.595 19.6838   5
   8   5   4 286.979 14.5669   4
  -9  -5  -4 58.0566 7.26300   2
 -10  -5  -4 217.619 15.3708   2
  10   5   4 175.872 17.9451   5
 -11  -5  -4 55.1314 6.41369   2
  11   5   4 20.5981 11.0603   5
 -12  -5  -4 6.12449 3.61258   2
 -10   6   4 55.7337 6.98071   2
   9  -6  -4 16.3572 6.65907   5
  -9   6   4 25.4392 5.17650   2
   8  -6  -4 12.3001 7.44002   5
  -8   6   4 8.14208 4.63309   2
   7  -6  -4 5.10585 6.80094   5
  -7   6   4 8.96324 4.62499   2
   6  -6  -4 166.416 13.6089   6
   6  -6  -4 178.991 10.6715   4
   6  -6  -4 204.177 15.8983   5
  -6   6   4 198.695 12.5243   2
   5  -6  -4 447.900 22.1367   4
  -5   6   4 460.943 23.5919   2
   4  -6  -4 45.0487 5.70441   4
   4  -6  -4 36.9104 10.6693   5
  -4   6   4 55.4774 6.46286   2
  -4   6   4 49.2636 17.4363   3
   3  -6  -4 123.360 8.84335   4
  -3   6   4 127.120 18.7881   3
  -3   6   4 125.601 9.09985   2
   2  -6  -4 27.7959 4.68415   4
  -2   6   4 30.0405 11.6474   3
  -2   6   4 30.7650 4.95163   2
  -1   6   4 22.0960 4.33699   2
  -1   6   4 14.8526 12.5490   3
   0  -6  -4 42.8029 5.67353   2
   0  -6  -4 57.5636 6.50681   4
   0   6   4 72.1882 6.34132   2
   0   6   4 59.5212 11.4209   3
  -1  -6  -4 690.841 31.6727   2
   1   6   4 711.747 32.0349   2
   1   6   4 704.672 40.3722   3
  -2  -6  -4 72.3847 6.42935   2
   2   6   4 81.3626 7.74499   4
   2   6   4 86.9287 13.4673   3
   2   6   4 78.0383 7.13700   2
  -3  -6  -4 22.2203 4.26924   2
   3   6   4 15.9437 8.85279   3
  -4  -6  -4 121.605 8.42225   2
   4   6   4 112.734 8.71875   4
   4   6   4 116.719 16.0137   3
  -5  -6  -4 51.7266 6.19431   2
   5   6   4 64.5834 6.74058   4
  -6  -6  -4 6.95243 3.73893   2
   6   6   4 5.55650 5.26216   4
  -7  -6  -4 198.238 12.2760   2
   7   6   4 195.523 11.8775   4
  -8  -6  -4 43.8248 6.03976   2
   8   6   4 43.0437 5.42361   4
  -9  -6  -4 288.829 15.9263   2
   9   6   4 268.693 14.0170   4
 -10  -6  -4 12.6339 4.39043   2
 -11  -6  -4 2.30836 3.54977   2
 -12  -6  -4 -1.5009 2.99017   2
  -9   7   4 125.013 8.85557   2
  -8   7   4 72.5570 7.40549   2
  -7   7   4 1.74271 4.82933   2
   6  -7  -4 33.6499 4.28564   4
   6  -7  -4 26.7774 6.23868   6
  -6   7   4 40.5236 6.32818   2
   5  -7  -4 92.8789 7.89069   4
   5  -7  -4 104.845 10.6918   6
  -5   7   4 111.374 9.37306   2
   4  -7  -4 142.204 9.86213   4
  -4   7   4 134.108 10.5768   2
   3  -7  -4 97.3362 8.27838   4
  -3   7   4 61.9190 18.8054   3
  -3   7   4 99.6521 8.71191   2
   2  -7  -4 100.525 8.35959   4
  -2   7   4 112.404 8.72249   2
  -2   7   4 102.301 18.4127   3
   1  -7  -4 7.62034 3.78241   4
  -1   7   4 0.20140 3.42954   2
  -1   7   4 -6.6726 7.52877   3
   0  -7  -4 4.06053 3.34577   4
   0   7   4 5.20801 3.71751   2
   0   7   4 4.29401 9.34596   3
   0   7   4 1.61829 5.69227   4
  -1  -7  -4 47.1452 6.18184   4
  -1  -7  -4 37.0948 5.00103   2
   1   7   4 38.5965 5.32801   2
   1   7   4 37.5027 12.3532   3
   1   7   4 46.5725 6.50003   4
  -2  -7  -4 29.1527 4.55392   2
  -2  -7  -4 31.2104 5.53758   4
   2   7   4 45.5076 6.35132   2
   2   7   4 6.75526 13.7620   3
   2   7   4 32.5744 5.87434   4
  -3  -7  -4 317.710 17.7650   4
  -3  -7  -4 323.134 16.3254   2
   3   7   4 303.638 16.9693   4
   3   7   4 287.216 29.5289   3
  -4  -7  -4 615.324 28.7055   2
  -4  -7  -4 582.395 30.3078   4
   4   7   4 621.214 29.2113   4
  -5  -7  -4 2.80579 3.36514   2
   5   7   4 -0.9211 3.34115   4
  -6  -7  -4 10.1322 4.20446   2
   6   7   4 20.2708 4.87519   4
  -7  -7  -4 -2.8103 3.37090   2
   7   7   4 1.15250 3.38705   4
  -8  -7  -4 228.025 14.1989   2
   8   7   4 252.020 16.4693   4
  -9  -7  -4 398.818 20.4898   2
   9   7   4 387.749 18.8552   4
 -10  -7  -4 146.276 10.2217   2
 -11  -7  -4 56.1887 6.76949   2
 -12  -7  -4 9.63215 3.49130   2
  -8   8   4 128.169 8.96985   2
  -7   8   4 40.7346 5.63333   2
   6  -8  -4 149.226 12.1187   6
  -6   8   4 205.695 15.9318   2
   5  -8  -4 72.1535 9.06219   6
   5  -8  -4 70.6862 6.70020   4
  -5   8   4 93.6999 8.99644   2
   4  -8  -4 0.10790 3.31906   4
  -4   8   4 3.59160 4.21075   2
   3  -8  -4 392.344 20.3282   4
  -3   8   4 389.565 20.7360   2
   2  -8  -4 528.459 25.8248   4
  -2   8   4 515.187 26.6517   2
   1  -8  -4 118.452 9.56860   4
  -1   8   4 132.499 13.2151   4
  -1   8   4 123.186 9.89711   2
   0  -8  -4 72.5579 7.80901   4
   0   8   4 75.0130 7.90320   2
   0   8   4 80.2757 9.03380   4
   1   8   4 2.31398 13.4591   3
   1   8   4 5.67329 4.22807   2
   1   8   4 2.77083 4.56971   4
  -2  -8  -4 19.7653 4.38845   2
  -2  -8  -4 16.1923 5.10801   4
   2   8   4 18.9803 5.42202   4
   2   8   4 17.4273 5.19544   2
   2   8   4 22.6276 16.5292   3
  -3  -8  -4 25.9558 8.03098   4
  -3  -8  -4 17.0496 4.02198   2
   3   8   4 16.2788 5.03298   4
   3   8   4 4.38094 17.0517   3
  -4  -8  -4 29.1774 6.37252   4
  -4  -8  -4 29.3837 5.29859   2
   4   8   4 27.3110 5.49940   4
  -5  -8  -4 7.35227 6.17656   4
  -5  -8  -4 0.97977 3.52993   2
   5   8   4 3.00118 3.77978   4
  -6  -8  -4 9.09819 4.14906   2
   6   8   4 4.08719 3.99781   4
  -7  -8  -4 60.5554 7.64679   2
  -8  -8  -4 5.32338 4.04534   2
   8   8   4 7.47000 3.98332   4
  -9  -8  -4 7.47708 4.07177   2
   9   8   4 8.50165 3.42920   4
 -10  -8  -4 73.6104 6.91471   2
 -11  -8  -4 42.1633 5.29559   2
  -8   9   4 14.1534 5.20465   2
  -7   9   4 86.4990 9.78077   2
   6  -9  -4 9.33658 5.79805   6
  -6   9   4 20.4177 4.67765   2
   5  -9  -4 15.7896 3.41147   4
   5  -9  -4 13.4967 5.20312   6
  -5   9   4 14.4496 4.73747   2
   4  -9  -4 33.7550 6.56635   6
   4  -9  -4 56.9631 6.01604   4
  -4   9   4 37.5658 6.02881   2
  -3   9   4 12.1844 4.71415   2
   2  -9  -4 699.046 33.4722   4
  -2   9   4 709.910 33.7508   2
   1  -9  -4 341.372 18.2473   4
  -1   9   4 327.427 18.2182   2
  -1   9   4 313.886 20.9783   4
   0  -9  -4 61.2640 7.49276   4
   0   9   4 60.7789 8.66483   4
   0   9   4 63.6009 8.06795   2
  -1  -9  -4 44.8461 6.66476   4
   1   9   4 54.9990 8.08124   4
   1   9   4 56.1894 10.2538   2
  -2  -9  -4 21.3144 5.29519   4
   2   9   4 27.7662 6.05331   4
  -3  -9  -4 62.3585 6.65572   2
  -3  -9  -4 63.5866 8.18371   4
   3   9   4 79.6602 8.64022   4
  -4  -9  -4 75.3723 8.96673   4
  -4  -9  -4 62.4600 7.42975   2
   4   9   4 63.0637 8.17090   4
  -5  -9  -4 98.0361 8.47734   2
  -5  -9  -4 90.1429 10.8251   4
   5   9   4 100.567 8.97467   4
  -6  -9  -4 329.999 17.8380   2
   6   9   4 330.215 18.1795   4
  -7  -9  -4 105.556 9.22126   2
   7   9   4 110.742 8.99802   4
  -8  -9  -4 0.55288 3.83082   2
   8   9   4 0.56967 3.10197   4
  -9  -9  -4 5.60590 3.59691   2
   9   9   4 2.04845 2.92548   4
 -10  -9  -4 27.6325 4.03301   2
  -7  10   4 25.7761 5.80672   2
  -6  10   4 0.16896 3.34964   2
   5 -10  -4 154.466 11.0151   6
  -5  10   4 182.474 11.2365   2
   4 -10  -4 194.384 12.7788   6
   4 -10  -4 185.164 10.5512   4
  -4  10   4 174.343 12.1750   2
   3 -10  -4 -1.5483 2.91337   4
   2 -10  -4 407.267 20.7238   4
  -2  10   4 395.845 21.3753   2
   1 -10  -4 220.453 13.6243   4
  -1  10   4 191.136 19.2324   4
  -1  10   4 234.085 14.2502   2
   0 -10  -4 1.30882 4.44177   4
   0  10   4 0.55289 4.89787   2
   0  10   4 0.93259 5.75518   4
   1  10   4 47.6759 6.95703   2
   2  10   4 96.9318 11.6864   2
  -3 -10  -4 15.8340 5.23285   4
   3  10   4 23.0417 6.01016   4
  -4 -10  -4 23.6007 5.85636   4
  -4 -10  -4 24.8975 5.43699   2
   4  10   4 31.7308 6.02992   4
  -5 -10  -4 -1.3006 5.24862   2
   5  10   4 -0.3730 3.97753   4
  -6 -10  -4 140.228 10.3892   2
  -6 -10  -4 161.996 13.5077   4
   6  10   4 173.690 11.1468   4
  -7 -10  -4 112.343 8.63149   2
   7  10   4 113.325 8.87248   4
  -8 -10  -4 19.1793 4.15484   2
   8  10   4 26.4472 5.65027   4
   9  10   4 73.4168 5.39439   4
  -5  11   4 63.6110 6.26394   2
   4 -11  -4 29.9552 4.94979   6
   4 -11  -4 28.0029 3.62784   4
  -4  11   4 29.4367 4.89754   2
   3 -11  -4 10.2142 4.87733   6
  -3  11   4 19.4873 5.04419   2
   2 -11  -4 -3.9277 2.87793   4
  -2  11   4 -3.4943 4.06299   2
   1 -11  -4 42.3711 5.68371   4
  -1  11   4 29.9768 5.83204   2
   0 -11  -4 73.9648 7.76339   4
   0  11   4 80.5085 8.82988   2
   0  11   4 72.0304 9.11286   4
  -1 -11  -4 366.647 18.5103   4
   1  11   4 341.114 19.6199   4
   1  11   4 288.930 18.1949   2
  -2 -11  -4 185.896 12.3660   4
   2  11   4 187.755 13.4643   4
  -3 -11  -4 12.9219 4.92272   4
   3  11   4 15.6853 5.38410   4
   4  11   4 -0.0853 3.90691   4
   5  11   4 6.89970 4.25408   4
  -6 -11  -4 15.3707 6.67563   4
   6  11   4 17.9163 4.41569   4
   7  11   4 90.7976 7.38751   4
   8  11   4 46.3421 4.87214   4
   3 -12  -4 222.318 11.2889   4
  -3  12   4 255.157 13.0114   2
   2 -12  -4 35.1660 5.11403   6
  -2  12   4 51.5410 6.06483   2
  -1  12   4 7.08968 5.25667   2
   0  12   4 -5.1856 7.55539   4
   1  12   4 116.050 10.2162   4
   2  12   4 106.041 9.26533   4
   3  12   4 54.5553 6.55007   4
  -4 -12  -4 81.1284 7.87364   4
   4  12   4 95.2595 8.17380   4
  -5 -12  -4 -3.8214 4.19932   4
   5  12   4 -0.2855 3.55745   4
  -6 -12  -4 -6.6707 5.90371   4
   6  12   4 0.59925 2.75537   4
   7  12   4 -1.9469 2.10565   4
   8  12   4 13.4104 2.18042   4
   2 -13  -4 28.1774 4.16127   6
   1 -13  -4 9.41632 2.91477   4
   1 -13  -4 6.50398 3.35564   6
   0 -13  -4 18.6914 3.10175   4
  -1 -13  -4 4.96244 2.67030   4
   1  13   4 0.09119 5.34276   4
  -2 -13  -4 70.3330 6.17638   4
   2  13   4 69.9783 7.69078   4
  -3 -13  -4 3.96660 2.90215   4
   3  13   4 12.8541 3.53471   4
  -4 -13  -4 -3.3667 2.81938   4
   4  13   4 -4.2155 2.97328   4
  -5 -13  -4 2.79735 4.24803   4
   5  13   4 5.57808 2.75735   4
   6  13   4 53.6250 4.58650   4
  -2 -14  -4 4.53523 2.13660   6
  -2 -14  -4 2.69051 1.94410   4
  -5 -13   5 18.8410 3.52315   4
   4  13  -5 6.07367 5.76670   4
  -4 -13   5 5.46830 2.65633   4
  -3 -13   5 55.4973 5.21894   4
  -2 -13   5 54.4900 6.74507   6
  -2 -13   5 86.2596 5.66792   4
  -1 -13   5 52.7190 4.78430   4
  -1 -13   5 37.7873 4.49286   6
   0 -13   5 45.1770 4.84292   6
   0 -13   5 42.5367 5.10029   4
   2 -13   5 119.649 7.12300   6
   3 -13   5 46.5463 3.77080   6
   7  12  -5 0.94260 2.03976   4
   6  12  -5 4.52130 2.80286   4
  -6 -12   5 10.3983 4.00908   4
   5  12  -5 3.41485 3.54159   4
  -5 -12   5 3.91105 3.41215   4
   4  12  -5 15.2399 4.53496   4
  -4 -12   5 14.8901 4.13524   4
   3  12  -5 1.94952 4.76794   4
  -3 -12   5 3.03919 3.48930   4
  -3 -12   5 4.87996 4.15095   6
   2  12  -5 60.1473 10.4810   4
  -2 -12   5 69.1070 7.24569   6
  -2 -12   5 81.1892 8.03284   4
   1  12  -5 110.096 9.65093   2
  -1 -12   5 132.947 9.75504   4
  -1 -12   5 125.336 8.79013   6
   0  12  -5 9.86811 5.92216   2
   0 -12   5 11.9754 3.70724   4
   0 -12   5 15.2438 4.26088   6
  -1  12  -5 13.6156 5.75173   2
   1 -12   5 11.0100 3.07083   4
   1 -12   5 14.1114 4.28969   6
  -2  12  -5 -1.6845 3.81879   2
   2 -12   5 -2.4338 2.77049   4
   2 -12   5 -1.9127 2.96027   6
  -3  12  -5 59.5428 6.66239   2
   3 -12   5 56.1810 5.76228   6
  -4  12  -5 31.2917 4.82404   2
   4 -12   5 25.7561 4.02543   6
   5 -12   5 2.49323 2.11646   6
   9  11  -5 7.62576 2.05244   4
   8  11  -5 3.87863 2.40609   4
   7  11  -5 6.60331 5.48824   5
   7  11  -5 20.7256 3.78760   4
   6  11  -5 80.0679 7.11626   4
  -6 -11   5 60.0940 7.33465   4
   5  11  -5 17.6156 5.15405   4
  -5 -11   5 5.47469 6.99465   4
   4  11  -5 -0.0472 4.08115   4
  -4 -11   5 -8.9171 4.81995   6
  -4 -11   5 0.86841 4.09540   4
   3  11  -5 10.7781 5.31694   4
  -3 -11   5 15.1615 5.39013   6
  -3 -11   5 6.76297 4.35246   4
   2  11  -5 15.0200 6.77259   4
   2  11  -5 18.9497 6.00187   2
  -2 -11   5 28.4923 5.08714   4
  -2 -11   5 27.0020 5.77566   6
   1  11  -5 47.2139 6.71772   2
   1  11  -5 39.6420 8.81012   4
  -1 -11   5 45.1978 6.02768   4
  -1 -11   5 34.6023 6.22483   6
   0  11  -5 74.1770 8.68941   2
   0 -11   5 69.9201 7.07854   4
   0 -11   5 66.9617 8.38527   6
  -1  11  -5 79.4654 8.69386   2
   1 -11   5 83.5197 7.19023   4
   1 -11   5 76.5215 8.55050   6
  -2  11  -5 10.9827 5.22707   2
   2 -11   5 4.87413 4.27788   6
   2 -11   5 9.49910 3.37536   4
  -3  11  -5 14.0586 4.90746   2
   3 -11   5 17.7254 5.59293   6
  -4  11  -5 69.0093 7.49007   2
   4 -11   5 55.6358 6.81779   6
  -5  11  -5 28.4041 4.70936   2
   5 -11   5 27.2132 4.48258   6
   6 -11   5 2.79761 2.54466   6
   9  10  -5 16.5226 3.03429   4
   8  10  -5 5.19477 5.22235   5
   8  10  -5 9.33348 3.56890   4
   7  10  -5 24.5957 4.76777   4
   7  10  -5 8.55039 6.33268   5
  -7 -10   5 24.3969 6.56743   4
   6  10  -5 67.8776 7.80997   4
  -6 -10   5 57.1431 7.28310   4
   5  10  -5 31.0979 5.67064   4
  -5 -10   5 28.1120 5.99336   4
   4  10  -5 14.3534 5.36001   4
  -4 -10   5 14.7975 5.35247   4
   3  10  -5 -1.2272 6.31273   2
   3  10  -5 9.18081 5.34229   4
  -3 -10   5 11.3971 4.85546   4
   2  10  -5 9.99218 5.85277   4
   2  10  -5 -0.5257 4.93949   2
  -2 -10   5 4.79528 4.30684   4
   1  10  -5 45.0683 8.75179   4
   1  10  -5 36.4189 6.44081   2
  -1 -10   5 56.3237 7.16599   4
   0  10  -5 54.1159 7.56327   2
   0 -10   5 49.1347 6.41190   4
  -1  10  -5 109.334 9.86208   2
   1 -10   5 105.152 10.3549   6
   1 -10   5 112.860 8.62717   4
  -2  10  -5 232.402 14.5006   2
   2 -10   5 222.421 12.8019   4
   2 -10   5 226.241 14.7000   6
  -3  10  -5 5.82776 4.69882   2
   3 -10   5 4.22374 3.18367   4
   3 -10   5 1.50083 4.37405   6
  -4  10  -5 24.7701 5.46086   2
   4 -10   5 18.3014 5.10166   6
  -5  10  -5 94.6260 8.67296   2
   5 -10   5 93.7664 11.4847   6
  -6  10  -5 256.491 13.8843   2
   6 -10   5 249.719 14.1593   6
   7 -10   5 7.79866 3.34072   6
  10   9  -5 62.2505 7.53948   5
  10   9  -5 85.0924 4.94071   4
   9   9  -5 4.20600 5.39742   5
   9   9  -5 10.4560 3.56632   4
  -9  -9   5 15.2179 4.03442   2
   8   9  -5 40.4650 5.59727   4
   8   9  -5 36.7371 12.0023   5
  -8  -9   5 41.5897 5.49792   2
   7   9  -5 -1.5695 3.75630   4
  -7  -9   5 -2.7287 7.59451   4
  -7  -9   5 0.28114 4.05371   2
   6   9  -5 229.863 13.9744   4
  -6  -9   5 204.041 14.4912   4
  -6  -9   5 216.810 13.3230   2
   5   9  -5 13.6038 5.01109   4
  -5  -9   5 4.79300 5.20173   4
  -5  -9   5 6.92380 5.23104   2
   4   9  -5 3.26829 4.72423   4
  -4  -9   5 -4.2411 4.20796   4
   3   9  -5 28.8481 6.49134   4
   3   9  -5 22.7220 5.97488   2
  -3  -9   5 25.1299 5.68670   4
   2   9  -5 10.3302 4.90758   2
   2   9  -5 6.73483 5.90367   4
  -2  -9   5 7.90143 4.49595   4
   1   9  -5 35.2359 8.06532   4
   1   9  -5 41.7547 6.49696   2
  -1  -9   5 37.6503 13.0459   1
  -1  -9   5 45.2206 6.44438   4
   0   9  -5 453.083 22.2978   2
   0  -9   5 444.613 21.9347   4
   0  -9   5 359.466 31.2048   1
  -1   9  -5 86.3986 8.94759   2
   1  -9   5 83.7967 8.09009   4
  -2   9  -5 17.9171 5.16339   2
   2  -9   5 24.9354 6.41648   6
   2  -9   5 30.9076 5.10823   4
  -3   9  -5 388.645 20.1978   2
   3  -9   5 366.661 18.4707   4
   3  -9   5 364.062 21.0475   6
  -4   9  -5 9.14000 4.83309   2
   4  -9   5 -0.6511 4.89381   6
   4  -9   5 3.42078 3.21238   4
  -5   9  -5 124.781 10.2176   2
   5  -9   5 114.423 10.5776   6
  -6   9  -5 227.881 14.1881   2
   6  -9   5 260.157 15.0074   6
  -7   9  -5 93.3971 8.32519   2
   7  -9   5 117.716 9.16841   6
   8  -9   5 2.33335 3.11364   6
  11   8  -5 27.3164 6.85903   5
  10   8  -5 8.31949 5.02406   5
  10   8  -5 13.9206 2.89154   4
 -10  -8   5 11.0377 3.48015   2
   9   8  -5 70.4514 6.76443   4
   9   8  -5 70.2219 12.6753   5
  -9  -8   5 83.0341 7.42960   2
   8   8  -5 92.5195 8.42805   4
   8   8  -5 98.1590 12.2676   5
  -8  -8   5 101.060 8.19145   2
   7   8  -5 85.2074 8.73570   4
  -7  -8   5 93.6585 8.41112   2
  -7  -8   5 76.1017 10.4003   4
   6   8  -5 11.0751 4.70980   4
  -6  -8   5 9.04712 6.40251   4
  -6  -8   5 6.81962 3.91617   2
   5   8  -5 82.5405 9.00161   4
  -5  -8   5 74.6468 9.40303   4
  -5  -8   5 88.4793 7.94512   2
   4   8  -5 50.8432 7.21757   4
  -4  -8   5 40.6253 5.66036   2
  -4  -8   5 45.6684 7.08786   4
   3   8  -5 297.328 17.1733   2
   3   8  -5 331.270 17.9282   4
  -3  -8   5 301.647 20.5903   2
  -3  -8   5 306.151 17.5159   4
   2   8  -5 318.329 17.0099   2
   2   8  -5 306.965 22.4205   4
  -2  -8   5 294.611 17.2090   4
   1   8  -5 -4.1856 18.9056   3
   1   8  -5 -2.8020 3.78440   2
   1   8  -5 -13.112 6.00039   4
  -1  -8   5 4.54522 3.92166   4
   0   8  -5 174.112 11.7337   2
   0   8  -5 225.104 51.3505   3
   0  -8   5 165.483 19.3878   1
   0  -8   5 179.276 11.4835   4
  -1   8  -5 190.138 12.7971   2
   1  -8   5 150.590 18.8955   1
   1  -8   5 187.799 11.5965   4
  -2   8  -5 45.2538 6.31015   2
   2  -8   5 58.6426 7.89773   6
   2  -8   5 53.8493 6.57783   4
   2  -8   5 41.9606 13.5458   1
  -3   8  -5 367.158 19.2705   2
   3  -8   5 357.454 20.5551   6
   3  -8   5 355.399 17.9872   4
  -4   8  -5 281.934 15.5951   2
   4  -8   5 243.076 13.2918   4
   4  -8   5 270.727 16.7268   6
  -5   8  -5 -1.2611 4.17879   2
   5  -8   5 -2.7428 4.41948   6
  -6   8  -5 -1.1234 4.46845   2
   6  -8   5 6.83756 5.04757   6
  -7   8  -5 6.15209 4.70655   2
   7  -8   5 8.05283 4.69444   6
  -8   8  -5 2.12183 5.81196   2
   8  -8   5 10.3543 4.14168   6
   9  -8   5 2.66156 3.32445   6
  11   7  -5 37.2885 5.91835   5
 -11  -7   5 50.5906 5.42211   2
  10   7  -5 4.14912 5.64314   5
  10   7  -5 4.41033 3.12292   4
 -10  -7   5 4.05028 3.34891   2
   9   7  -5 119.974 9.11462   4
   9   7  -5 114.280 13.0106   5
  -9  -7   5 127.711 9.41381   2
   8   7  -5 552.869 27.2889   4
   8   7  -5 578.645 32.0477   5
  -8  -7   5 547.657 26.9940   2
   7   7  -5 212.527 13.4537   4
  -7  -7   5 206.395 12.9125   2
   6   7  -5 24.7777 5.81359   4
  -6  -7   5 34.6598 5.07850   2
  -6  -7   5 39.6015 7.91800   4
   5   7  -5 197.656 13.1226   4
  -5  -7   5 193.067 13.9079   4
  -5  -7   5 202.296 11.8563   2
   4   7  -5 153.344 12.4065   2
  -4  -7   5 192.460 13.0288   4
  -4  -7   5 196.397 11.0691   2
   3   7  -5 138.166 10.3733   2
   3   7  -5 101.036 21.4160   3
   3   7  -5 146.546 10.9590   4
  -3  -7   5 136.973 9.12681   2
  -3  -7   5 137.406 10.8266   4
   2   7  -5 223.600 14.3615   4
   2   7  -5 239.886 13.4874   2
   2   7  -5 188.575 24.6876   3
  -2  -7   5 223.416 13.5724   4
   1   7  -5 151.737 10.2247   2
   1   7  -5 147.719 13.6270   4
   1   7  -5 141.753 21.6737   3
  -1  -7   5 128.622 9.92090   4
   0   7  -5 494.220 23.6002   2
   0   7  -5 466.412 36.3913   3
   0  -7   5 486.804 23.6708   4
  -1   7  -5 36.5509 14.6889   3
  -1   7  -5 52.7579 6.52576   2
   1  -7   5 61.0511 12.3791   1
   1  -7   5 50.5698 6.58881   4
  -2   7  -5 34.5026 5.32341   2
  -2   7  -5 28.6808 14.7248   3
   2  -7   5 39.1116 11.1020   1
   2  -7   5 46.3774 5.48664   4
   2  -7   5 51.1443 7.27973   6
  -3   7  -5 29.0851 16.6084   3
  -3   7  -5 16.6679 4.44285   2
   3  -7   5 16.7612 4.42455   4
   3  -7   5 17.6084 5.50452   6
   3  -7   5 15.8479 10.2875   1
   4  -7   5 12.8427 11.1372   1
   4  -7   5 47.0262 4.97525   4
   4  -7   5 52.1923 7.79257   6
  -5   7  -5 344.407 18.8355   2
   5  -7   5 369.457 20.7651   6
  -6   7  -5 29.4221 5.96845   2
   6  -7   5 31.4431 6.83312   6
  -7   7  -5 -2.0383 4.84001   2
   7  -7   5 1.51652 4.51392   6
  -8   7  -5 4.52385 6.15927   2
   8  -7   5 0.70322 4.29421   6
   9  -7   5 22.4497 4.70569   6
  12   6  -5 11.2978 3.80884   5
 -12  -6   5 15.3569 3.06273   2
  11   6  -5 2.81151 5.03540   5
 -11  -6   5 6.86664 4.94904   2
  10   6  -5 2.56780 4.71434   4
  10   6  -5 5.59434 6.10916   5
 -10  -6   5 13.6033 4.16955   2
   9   6  -5 237.353 18.1172   5
   9   6  -5 224.241 13.3478   4
  -9  -6   5 222.185 13.4833   2
   8   6  -5 27.4385 6.01990   4
   8   6  -5 28.0997 9.81698   5
  -8  -6   5 23.9530 4.90894   2
   7   6  -5 8.98076 4.42900   4
  -7  -6   5 8.77819 3.79873   2
   6   6  -5 209.514 13.0115   4
  -6  -6   5 192.363 16.0705   4
  -6  -6   5 202.771 12.2072   2
   5   6  -5 0.75396 3.95410   4
  -5  -6   5 -0.3564 2.96391   2
  -5  -6   5 1.35937 6.14318   4
   4   6  -5 48.9043 6.23848   4
   4   6  -5 34.6297 6.01788   2
  -4  -6   5 48.1343 5.52614   2
  -4  -6   5 48.3868 6.97644   4
   3   6  -5 241.514 14.1614   4
   3   6  -5 241.111 25.5406   3
  -3  -6   5 240.424 14.2855   4
  -3  -6   5 238.875 12.6817   2
   2   6  -5 350.949 20.3002   4
   2   6  -5 338.749 28.7243   3
   2   6  -5 349.937 17.8407   2
  -2  -6   5 345.548 16.9147   2
   1   6  -5 1728.17 88.3639   3
   1   6  -5 1772.85 76.0217   2
   0   6  -5 451.388 21.6240   2
   0   6  -5 432.477 31.9752   3
  -1   6  -5 84.8170 7.14220   2
  -1   6  -5 65.1003 13.7284   3
   1  -6   5 83.7122 7.14763   4
   1  -6   5 94.7769 12.6324   1
  -2   6  -5 12.2714 9.89181   3
  -2   6  -5 21.4226 4.15054   2
   2  -6   5 16.3780 7.93525   1
   2  -6   5 22.0906 4.12338   4
  -3   6  -5 123.157 8.70084   2
  -3   6  -5 116.657 18.2281   3
   3  -6   5 120.733 15.0399   1
   3  -6   5 129.709 10.4142   6
   3  -6   5 107.000 8.00957   4
  -4   6  -5 341.070 17.4070   2
  -4   6  -5 317.231 30.4497   3
   4  -6   5 335.401 16.3822   4
   4  -6   5 305.764 27.4295   1
   4  -6   5 377.584 21.0034   6
  -5   6  -5 109.329 9.25110   2
   5  -6   5 119.775 17.8796   1
   5  -6   5 141.678 11.2831   6
   5  -6   5 106.286 12.5106   5
  -6   6  -5 77.2833 9.31393   2
   6  -6   5 128.836 10.7665   6
   6  -6   5 116.973 13.3396   5
   6  -6   5 108.809 20.7618   1
  -7   6  -5 98.8644 10.7123   2
   7  -6   5 117.866 10.9245   6
   7  -6   5 114.372 13.4689   5
   8  -6   5 63.4975 7.84741   6
   9  -6   5 -1.4934 4.93602   6
  10  -6   5 -2.4329 3.74014   6
  12   5  -5 61.2506 7.34008   5
 -12  -5   5 69.1808 6.08216   2
  11   5  -5 6.70484 5.73680   5
 -11  -5   5 8.61831 3.79992   2
  10   5  -5 1.61645 3.29932   4
  10   5  -5 3.61345 6.46217   5
 -10  -5   5 2.95099 3.70743   2
   9   5  -5 4.19289 6.84301   5
   9   5  -5 -2.1001 3.74408   4
  -9  -5   5 -0.6098 3.23844   2
   8   5  -5 45.8056 6.36514   4
   8   5  -5 55.4158 10.3542   5
  -8  -5   5 60.7040 6.80949   2
   7   5  -5 44.0072 6.37264   4
  -7  -5   5 41.8727 5.58393   2
  -6  -5   5 25.6169 4.31694   2
   5   5  -5 162.766 11.0696   4
  -5  -5   5 160.375 15.7343   4
  -5  -5   5 174.917 10.2511   2
   4   5  -5 82.8947 7.82657   4
  -4  -5   5 80.0680 6.65025   2
   3   5  -5 25.4503 4.58620   2
  -3  -5   5 21.1282 3.70244   2
   2   5  -5 6.03906 3.61153   2
   2   5  -5 3.49124 8.11198   3
  -2  -5   5 8.66435 2.99839   2
   1   5  -5 316.961 25.1531   3
   1   5  -5 319.181 16.0712   2
   0   5  -5 418.252 28.4124   3
   0   5  -5 401.996 19.5657   2
  -1   5  -5 47.4399 5.20401   2
  -1   5  -5 46.5140 10.9818   3
   1  -5   5 52.5333 10.1175   1
  -2   5  -5 19.3479 3.75784   2
  -2   5  -5 13.0675 7.43785   3
   2  -5   5 20.6117 4.92140   6
   2  -5   5 21.5248 7.27510   1
  -3   5  -5 39.3628 4.84749   2
  -3   5  -5 32.3300 10.9267   3
   3  -5   5 42.3642 7.67287   5
   3  -5   5 26.2182 8.24547   1
   3  -5   5 37.4123 6.32876   6
   3  -5   5 33.7264 4.57821   4
  -4   5  -5 638.685 41.3560   3
  -4   5  -5 635.500 30.6012   2
   4  -5   5 731.683 32.6918   6
   4  -5   5 678.078 34.4383   5
   4  -5   5 713.420 39.0831   1
   4  -5   5 651.477 29.8863   4
  -5   5  -5 29.2045 14.2771   3
   5  -5   5 11.2805 5.94995   6
   6  -5   5 152.287 12.1026   6
   6  -5   5 149.009 13.8514   5
   6  -5   5 153.051 19.5449   1
   7  -5   5 317.763 21.7966   5
   7  -5   5 345.937 19.5437   6
   8  -5   5 60.0303 9.97578   5
   8  -5   5 63.8944 8.22684   6
   9  -5   5 5.11212 5.22075   6
   9  -5   5 6.32013 6.53710   5
  10  -5   5 2.48709 4.49558   6
  13   4  -5 6.53139 3.45445   5
  12   4  -5 43.7751 6.69926   5
 -12  -4   5 49.8428 5.62878   2
  11   4  -5 55.2320 9.19781   5
 -11  -4   5 65.1971 7.06143   2
  10   4  -5 4.31955 6.53458   5
  10   4  -5 7.41054 3.22365   4
 -10  -4   5 5.95991 4.42351   2
   9   4  -5 56.1129 17.2645   5
  -9  -4   5 56.5136 7.04668   2
   8   4  -5 62.4501 7.19201   4
   8   4  -5 74.2359 11.5332   5
  -8  -4   5 58.9939 7.08517   2
   7   4  -5 110.818 9.40405   4
  -7  -4   5 123.325 9.06127   2
   6   4  -5 330.285 17.7281   4
  -6  -4   5 344.065 17.1794   2
   5   4  -5 1407.02 61.9368   4
  -5  -4   5 1410.71 61.3631   2
  -4  -4   5 239.614 12.4699   2
   3   4  -5 1.43005 3.65600   2
  -3  -4   5 5.00326 2.79116   2
   2   4  -5 366.792 26.7800   3
   2   4  -5 345.995 17.5156   2
   1   4  -5 225.530 12.2905   2
   1   4  -5 234.832 19.8681   3
   0   4  -5 66.5805 6.46730   2
   0   4  -5 84.2818 12.8779   3
  -1   4  -5 564.891 31.6824   3
  -1   4  -5 502.228 24.0508   2
  -2   4  -5 74.4903 11.3618   3
   2  -4   5 82.9600 10.4084   1
  -3   4  -5 349.409 24.0682   3
   3  -4   5 355.690 22.8721   1
  -4   4  -5 40.6846 10.5848   3
   4  -4   5 43.1951 8.66500   5
   4  -4   5 44.4866 6.82456   6
   4  -4   5 47.4433 10.1501   1
   5  -4   5 5.03918 5.15696   5
   5  -4   5 0.45998 5.74595   1
   5  -4   5 11.8970 4.50732   6
  -6   4  -5 317.371 29.5352   3
   6  -4   5 351.491 26.1054   1
   6  -4   5 338.653 21.3267   5
   7  -4   5 15.2228 5.51537   6
   7  -4   5 20.3465 7.37443   5
   7  -4   5 9.97595 10.1930   1
   8  -4   5 91.6718 10.4360   6
   8  -4   5 91.9655 18.1708   1
   8  -4   5 95.7765 12.5997   5
   9  -4   5 36.8669 8.44257   5
   9  -4   5 42.7669 7.14133   6
  10  -4   5 5.31745 5.98857   5
  10  -4   5 1.70343 4.96820   6
  13   3  -5 35.4459 4.95795   5
  12   3  -5 107.940 9.99566   5
 -12  -3   5 100.390 7.88921   2
  11   3  -5 19.9204 7.05991   5
 -11  -3   5 24.6965 4.54672   2
  10   3  -5 12.5009 6.74853   5
 -10  -3   5 6.82062 4.39217   2
   9   3  -5 48.3713 5.69595   4
   9   3  -5 42.4956 9.50840   5
  -9  -3   5 45.1669 6.00684   2
   8   3  -5 32.8525 5.41974   4
   8   3  -5 30.3723 9.13444   5
  -8  -3   5 40.5924 5.61106   2
   7   3  -5 64.0833 8.04365   4
  -7  -3   5 67.6343 6.57759   2
   6   3  -5 619.661 29.0036   4
  -6  -3   5 614.539 28.5141   2
   5   3  -5 322.604 16.6524   4
  -5  -3   5 321.466 15.9723   2
  -4  -3   5 28.5623 3.87144   2
  -3  -3   5 16.3021 3.20177   2
  -2  -3   5 343.865 16.2351   2
   1   3  -5 558.964 32.1614   3
   0   3  -5 4.41222 6.16095   3
   0  -3   5 6.06723 6.25254   3
   1  -3   5 1439.23 68.5227   3
  -2   3  -5 2192.83 96.0090   3
   2  -3   5 2026.78 96.7026   3
   2  -3   5 2123.44 95.5398   1
  -3   3  -5 4706.60 199.213   3
   3  -3   5 4440.19 198.743   1
  -4   3  -5 888.372 45.6050   3
   4  -3   5 867.397 45.4018   1
  -5   3  -5 11.2163 7.60284   3
   5  -3   5 9.62922 4.35138   6
   5  -3   5 12.1906 6.72688   1
   5  -3   5 14.4989 6.01777   5
  -6   3  -5 313.947 25.2471   3
   6  -3   5 319.992 17.8972   6
   6  -3   5 328.996 20.0296   5
   7  -3   5 19.9158 7.21687   5
   7  -3   5 6.46637 8.70890   1
   7  -3   5 7.48329 5.17002   6
   8  -3   5 8.24000 9.96399   1
   8  -3   5 4.69079 5.21675   6
   8  -3   5 22.2756 7.47305   5
   9  -3   5 143.646 14.4439   5
   9  -3   5 134.847 11.9476   6
  10  -3   5 51.5803 9.33774   5
  10  -3   5 47.1275 6.64137   6
  11  -3   5 6.35072 7.26860   6
  11  -3   5 12.2835 6.36451   5
  13   2  -5 -1.9330 2.62845   5
  12   2  -5 3.31529 4.91779   5
 -12  -2   5 1.47921 3.49476   2
  11   2  -5 -0.4926 5.39093   5
 -11  -2   5 3.54410 3.67636   2
  10   2  -5 11.5447 7.11414   5
 -10  -2   5 17.3850 4.60276   2
   9   2  -5 461.621 27.2306   5
   9   2  -5 406.153 20.6603   4
  -9  -2   5 446.908 22.2439   2
   8   2  -5 49.1215 9.79158   5
   8   2  -5 54.6387 6.87089   4
   7   2  -5 68.6712 7.33690   4
   7   2  -5 78.4080 10.8803   5
  -7  -2   5 72.6694 6.71836   2
   6   2  -5 22.2964 4.48117   4
  -6  -2   5 20.5683 3.77921   2
  -5  -2   5 411.436 19.4562   2
  -4  -2   5 122.147 7.50754   2
  -3  -2   5 49.3225 4.59823   2
  -2  -2   5 289.105 22.0503   3
  -1  -2   5 270.500 19.3635   3
   0   2  -5 60.9641 8.68070   3
   0  -2   5 54.5290 8.32072   3
  -1   2  -5 2.76522 4.51820   3
   1  -2   5 3.10733 4.11209   1
   1  -2   5 1.80811 3.99736   3
  -2   2  -5 809.142 39.1572   3
   2  -2   5 805.344 39.5145   3
   2  -2   5 817.302 40.1643   1
  -3   2  -5 3296.38 141.958   3
   3  -2   5 3223.56 143.303   1
  -4   2  -5 236.595 16.2508   3
   4  -2   5 237.743 17.6099   1
  -5   2  -5 379.431 22.5351   3
   5  -2   5 346.991 23.5635   1
   5  -2   5 334.217 17.8960   6
   5  -2   5 315.728 19.6324   5
  -6   2  -5 0.08917 6.71495   3
   6  -2   5 4.97674 4.90742   5
   6  -2   5 5.64189 4.40170   6
   6  -2   5 2.88859 6.02939   1
   7  -2   5 40.6358 11.5664   1
   7  -2   5 38.1174 6.56686   6
   8  -2   5 35.6567 12.9876   1
   8  -2   5 36.5807 8.17679   5
   8  -2   5 30.9257 6.67870   6
   9  -2   5 165.830 18.8050   5
   9  -2   5 139.514 20.9069   1
   9  -2   5 147.788 13.3446   6
  10  -2   5 275.909 19.0768   5
  10  -2   5 266.061 15.9311   6
  11  -2   5 20.1356 8.30140   5
  11  -2   5 10.2164 5.06700   6
  12  -2   5 99.4520 9.35284   5
  13   1  -5 14.5589 3.50764   5
  12   1  -5 3.03656 4.94432   5
 -12  -1   5 5.74759 3.70616   2
  11   1  -5 7.50603 6.10277   5
 -11  -1   5 8.84624 4.30761   2
  10   1  -5 8.74146 6.74593   5
 -10  -1   5 8.67087 4.44676   2
   9   1  -5 1.59099 6.22064   5
   9   1  -5 2.17559 3.08740   4
  -9  -1   5 -0.5743 3.63499   2
   8   1  -5 4.95680 6.14429   5
   8   1  -5 5.48227 3.83883   4
  -8  -1   5 3.87232 3.73973   2
   7   1  -5 80.9327 11.3301   5
   7   1  -5 80.3959 7.23850   4
  -7  -1   5 79.7772 6.66464   2
   6   1  -5 52.4266 8.78300   5
   6   1  -5 49.3947 5.89821   4
  -5  -1   5 72.4751 5.74604   2
   3   1  -5 33.4779 4.06809   7
  -2  -1   5 333.662 22.1191   3
  -1  -1   5 272.585 17.7973   3
   0  -1   5 1157.77 53.4229   3
  -1   1  -5 930.219 42.9647   3
   1  -1   5 958.633 43.2867   3
   1  -1   5 920.241 44.1061   1
  -2   1  -5 178.929 11.0444   3
   2  -1   5 195.902 13.1976   1
   2  -1   5 174.470 10.8512   3
  -3   1  -5 553.863 26.6847   3
   3  -1   5 558.524 29.7250   1
  -4   1  -5 1916.88 84.4000   3
   4  -1   5 1925.28 88.2091   1
  -5   1  -5 33.1601 6.59288   3
   5  -1   5 30.7434 8.45302   1
  -6   1  -5 4.19473 5.54327   3
   6  -1   5 8.18460 5.02871   5
   6  -1   5 0.98169 5.29188   1
   6  -1   5 5.25589 4.28049   6
  -7   1  -5 19.6783 8.40368   7
   7  -1   5 29.4124 6.91809   5
   7  -1   5 12.5667 5.06127   6
   7  -1   5 32.0108 10.5880   1
   8  -1   5 212.838 14.2391   6
   8  -1   5 204.018 16.2106   5
   8  -1   5 222.724 22.0767   1
   9  -1   5 56.9943 15.1179   1
   9  -1   5 79.2657 9.21083   6
   9  -1   5 56.7364 9.75061   5
  10  -1   5 56.4057 7.23992   6
  10  -1   5 74.7146 10.5423   5
  11  -1   5 45.7870 6.28761   6
  12  -1   5 57.1069 7.86824   5
  13   0  -5 5.37035 3.52688   5
  12   0  -5 65.4620 8.45444   5
  11   0  -5 1.08521 5.64766   5
 -11   0   5 9.70716 4.41828   2
  10   0  -5 3.18193 6.37792   5
   9   0  -5 92.8892 12.9647   5
  -9   0   5 90.2800 8.59247   2
   8   0  -5 229.690 17.0709   5
   8   0  -5 195.888 11.4933   4
  -8   0   5 198.787 14.9106   2
   7   0  -5 261.183 13.9614   4
   7   0  -5 262.236 18.1454   5
  -7   0   5 252.121 13.8466   2
   6   0  -5 45.1609 5.39674   4
   6   0  -5 46.8257 7.90359   5
  -6   0   5 56.7818 7.77830   2
  -5   0   5 20.9590 3.33915   2
  -4   0   5 5.59320 2.51831   2
   3   0  -5 652.660 29.2573   7
   2   0  -5 6126.02 258.236   7
   0   0   5 1839.98 81.0921   3
   1   0   5 544.534 24.2965   3
   1   0   5 485.252 25.8053   1
   2   0   5 71.1033 7.70018   1
   4   0   5 227.368 16.4843   1
  -5   0  -5 414.899 19.2073   3
  -5   0  -5 363.384 18.6882   3
   5   0   5 394.842 24.8640   1
  -6   0  -5 771.556 42.0944   3
  -6   0  -5 841.795 37.6906   3
  -6   0  -5 881.067 41.8650   7
   6   0   5 803.143 39.6433   5
   6   0   5 812.432 38.7671   6
   6   0   5 869.666 45.8199   1
  -7   0  -5 316.703 21.5250   7
   7   0   5 327.778 25.3206   1
   7   0   5 324.477 17.7863   6
   7   0   5 294.002 19.1869   5
   8   0   5 2.31327 7.86956   1
   8   0   5 -3.5777 5.18490   5
   8   0   5 -2.1540 4.59691   6
   9   0   5 5.61857 4.95597   6
   9   0   5 -2.1460 5.22214   5
   9   0   5 -2.3403 8.55638   1
  10   0   5 9.37228 5.13240   6
  10   0   5 23.3024 7.48234   5
  11   0   5 163.327 14.1532   5
  11   0   5 129.813 10.8721   6
  12   0   5 63.1620 9.32990   5
  12  -1  -5 51.9740 7.27402   5
  10  -1  -5 3.44371 5.99521   5
 -10   1   5 3.63649 4.40078   2
  -9   1   5 5.82560 4.21451   2
   8  -1  -5 203.949 15.9436   5
   8  -1  -5 180.690 10.2722   4
  -8   1   5 170.113 11.8627   2
   7  -1  -5 22.7600 4.31116   4
   7  -1  -5 38.8877 7.96580   5
  -7   1   5 28.8996 4.58492   2
   6  -1  -5 333.686 16.7931   4
   6  -1  -5 342.126 20.3843   5
  -5   1   5 211.041 11.2247   2
   2  -1  -5 304.804 15.9907   7
   1  -1  -5 1899.04 82.3944   7
   0  -1  -5 982.674 44.8310   7
   0   1   5 1004.96 44.9244   1
  -1  -1  -5 1789.61 80.7461   7
   1   1   5 1878.30 79.5879   3
   1   1   5 1883.66 81.2966   1
  -2  -1  -5 331.085 17.4772   7
   2   1   5 309.780 17.8451   1
  -3  -1  -5 17.3730 5.00677   7
   3   1   5 17.2973 5.38066   1
  -4  -1  -5 8.25749 4.84688   7
   4   1   5 5.99836 4.99489   1
  -5  -1  -5 598.659 31.2295   7
   5   1   5 612.858 34.0654   1
  -6  -1  -5 1014.86 50.0485   7
   6   1   5 1026.99 47.2097   6
   6   1   5 1100.50 55.0382   1
  -7  -1  -5 965.972 53.8532   7
   7   1   5 977.001 44.1909   6
   7   1   5 970.849 52.8230   1
   7   1   5 929.771 45.6388   5
   8   1   5 72.2549 14.7967   1
   8   1   5 75.2400 9.10851   6
   8   1   5 68.2912 10.5066   5
   9   1   5 2.32572 4.99052   6
   9   1   5 -6.0412 5.21250   5
  10   1   5 52.0893 9.44684   5
  10   1   5 39.3746 6.52977   6
  11   1   5 5.68707 6.34773   5
  12   1   5 55.8000 7.90443   5
  12  -2  -5 77.0104 7.87428   5
  11  -2  -5 178.333 13.8241   5
 -11   2   5 164.511 11.0965   2
  10  -2  -5 4.70488 5.98463   5
   9  -2  -5 42.4222 8.67366   5
  -9   2   5 46.5627 6.59890   2
   8  -2  -5 78.7213 10.9146   5
  -8   2   5 75.3532 7.99128   2
   7  -2  -5 206.092 15.4897   5
   7  -2  -5 191.458 11.1620   4
  -7   2   5 202.863 11.9000   2
   6  -2  -5 595.315 27.7102   4
   6  -2  -5 604.276 31.4086   5
  -6   2   5 611.817 27.9798   2
   5  -2  -5 157.751 9.45965   4
  -5   2   5 155.483 9.26857   2
  -4   2   5 235.575 12.1237   2
  -3   2   5 360.346 17.1716   2
   2  -2  -5 181.416 11.8907   7
   1  -2  -5 1736.12 73.5348   7
  -1   2   5 1597.97 71.5807   1
   0  -2  -5 48.7205 6.36762   7
   0   2   5 35.3009 4.27061   1
  -1  -2  -5 1417.26 63.5356   7
   1   2   5 1429.22 62.3455   3
   1   2   5 1428.63 63.2145   1
  -2  -2  -5 4.35271 4.00969   7
   2   2   5 7.76059 3.73921   1
   3   2   5 91.6191 10.6902   1
  -4  -2  -5 859.693 40.7680   7
   4   2   5 831.538 42.6746   1
  -5  -2  -5 82.4971 10.5546   7
   5   2   5 62.9110 11.2938   1
  -6  -2  -5 61.2275 9.70626   7
   6   2   5 63.3609 12.0430   1
  -7  -2  -5 361.398 19.0830   2
  -7  -2  -5 357.533 23.2460   7
   7   2   5 385.506 27.2718   1
   7   2   5 358.769 22.0326   5
   7   2   5 400.673 20.1393   6
  -8  -2  -5 721.568 33.3003   2
   8   2   5 745.031 34.6695   6
   8   2   5 754.186 44.4729   1
   8   2   5 664.524 37.8803   5
  -9  -2  -5 99.2159 10.5541   2
   9   2   5 135.839 11.2684   6
   9   2   5 153.303 13.9517   5
  10   2   5 55.7435 9.34783   5
  10   2   5 44.9621 6.86380   6
  11   2   5 54.2067 8.69217   5
  12   2   5 -2.9111 5.15721   5
  11  -3  -5 183.381 12.5737   5
 -11   3   5 157.571 10.6937   2
  10  -3  -5 30.9571 7.65359   5
 -10   3   5 12.0653 4.83304   2
   9  -3  -5 239.521 17.2954   5
   8  -3  -5 161.167 14.3216   5
  -8   3   5 163.888 11.5372   2
   7  -3  -5 471.182 22.5388   4
   7  -3  -5 490.994 27.0466   5
  -7   3   5 480.808 23.7582   2
   6  -3  -5 21.1298 6.94325   5
   6  -3  -5 35.3119 4.72533   4
  -6   3   5 28.5002 4.77629   2
   5  -3  -5 24.2554 3.97467   4
   5  -3  -5 16.3480 6.87920   5
  -5   3   5 17.4974 4.37462   2
  -4   3   5 344.564 17.0075   2
  -3   3   5 587.803 26.8166   2
   1  -3  -5 17.9317 5.54599   7
  -1   3   5 13.2509 3.38746   2
   0  -3  -5 180.653 13.0397   7
   0   3   5 190.722 10.2422   1
   0   3   5 205.343 13.7414   3
   1   3   5 1613.54 72.8338   1
   1   3   5 1702.18 73.8250   3
  -2  -3  -5 11.6376 5.00857   7
   2   3   5 19.8466 5.03474   1
   2   3   5 18.6104 4.58203   3
  -3  -3  -5 521.976 26.1726   7
  -3  -3  -5 481.772 22.3486   2
   3   3   5 453.332 27.8733   1
  -4  -3  -5 281.074 14.1676   2
  -4  -3  -5 280.642 18.0824   7
   4   3   5 297.864 19.5156   1
  -5  -3  -5 55.5979 8.84707   7
  -5  -3  -5 61.1821 5.69550   2
   5   3   5 67.3254 11.3572   1
  -6  -3  -5 80.7415 10.6133   7
  -6  -3  -5 79.9530 6.95123   2
   6   3   5 93.6574 6.86510   4
   6   3   5 97.6168 12.3067   1
   6   3   5 73.4356 8.12037   6
  -7  -3  -5 110.256 13.3887   7
  -7  -3  -5 113.163 8.31819   2
   7   3   5 108.215 7.66655   4
   7   3   5 100.071 9.35580   6
   7   3   5 116.243 12.5282   5
   7   3   5 111.213 14.9561   1
  -8  -3  -5 439.420 21.2554   2
   8   3   5 429.695 22.3491   6
   8   3   5 391.271 26.1025   5
  -9  -3  -5 95.1097 8.80202   2
   9   3   5 81.8445 10.8159   5
   9   3   5 85.1686 9.41280   6
 -10  -3  -5 -0.3430 6.21122   2
  10   3   5 0.20652 6.52809   5
 -11  -3  -5 44.0513 6.09177   2
  11   3   5 30.5594 8.68613   5
  12   3   5 15.6898 6.36307   5
  11  -4  -5 34.6968 5.83397   5
  10  -4  -5 8.16561 6.29409   5
 -10   4   5 12.9000 4.89644   2
   9  -4  -5 35.0144 7.90543   5
  -9   4   5 37.5987 6.23030   2
   8  -4  -5 45.4533 8.42254   5
  -8   4   5 36.3585 6.15954   2
   7  -4  -5 -5.0980 5.40105   5
   7  -4  -5 -0.2807 3.41104   4
   6  -4  -5 1.27829 6.34148   5
   5  -4  -5 11.5687 6.67225   5
   5  -4  -5 13.1604 3.72685   4
  -5   4   5 -0.3072 9.20704   3
   4  -4  -5 153.255 9.51115   4
  -4   4   5 127.827 17.2689   3
  -3   4   5 310.092 24.1615   3
  -3   4   5 310.223 15.6825   2
  -2   4   5 1084.77 49.2641   2
  -2   4   5 1180.53 58.0263   3
  -1   4   5 198.942 11.0447   2
  -1   4   5 201.896 16.3913   3
   0  -4  -5 3.77830 2.91751   2
   0   4   5 2.06202 4.56419   3
  -1  -4  -5 18.6939 6.51574   7
   1   4   5 20.0775 6.62295   3
   1   4   5 19.2400 3.76138   2
  -2  -4  -5 -1.0483 2.29377   2
  -2  -4  -5 5.72687 5.04544   7
   2   4   5 -1.8057 4.19246   3
   2   4   5 2.62964 3.61427   1
  -3  -4  -5 727.441 33.4094   2
  -3  -4  -5 742.374 37.5658   7
   3   4   5 749.566 36.3670   3
   3   4   5 776.029 38.1732   1
  -4  -4  -5 1320.43 58.4099   2
  -4  -4  -5 1365.89 62.8587   7
   4   4   5 1348.64 64.3542   1
  -5  -4  -5 48.3625 8.54573   7
  -5  -4  -5 39.5109 5.08814   2
   5   4   5 46.4699 5.73474   4
   5   4   5 48.6685 6.61511   6
   5   4   5 46.5334 9.63526   1
  -6  -4  -5 96.5650 7.41157   2
  -6  -4  -5 90.9350 11.6778   7
   6   4   5 89.2002 7.16947   4
   6   4   5 84.7431 8.80622   6
  -7  -4  -5 31.0480 4.98532   2
   7   4   5 29.5310 4.40329   4
   7   4   5 22.4648 5.65269   6
   7   4   5 26.0576 10.4873   5
   8   4   5 -5.2522 3.16103   4
   8   4   5 6.91580 8.05161   5
  -9  -4  -5 220.178 13.1181   2
   9   4   5 201.423 16.8803   5
  10   4   5 64.3770 9.41223   5
 -11  -4  -5 13.1811 4.30149   2
  11   4   5 10.7952 7.02299   5
 -12  -4  -5 73.6640 9.07192   2
  10  -5  -5 3.32009 7.59986   5
 -10   5   5 11.5428 4.02048   2
   9  -5  -5 37.5345 12.5104   5
  -9   5   5 35.3670 5.76883   2
   8  -5  -5 178.619 14.4728   5
  -8   5   5 183.295 12.3419   2
   7  -5  -5 151.028 14.3919   5
   7  -5  -5 152.768 8.80915   4
  -7   5   5 160.772 11.2606   2
   6  -5  -5 22.9492 4.51524   4
   6  -5  -5 17.2413 7.02423   5
  -6   5   5 24.2577 5.32405   2
   5  -5  -5 111.718 13.7376   5
  -5   5   5 128.626 9.22297   2
  -5   5   5 84.6128 18.6437   3
   4  -5  -5 164.242 10.4841   4
  -4   5   5 175.640 10.6765   2
  -4   5   5 152.340 20.7912   3
   3  -5  -5 134.030 9.17333   4
  -3   5   5 131.995 8.93838   2
  -3   5   5 139.456 17.7194   3
   2  -5  -5 365.026 18.7701   4
  -2   5   5 376.920 18.5651   2
  -2   5   5 383.645 27.1112   3
  -1   5   5 396.783 26.5924   3
  -1   5   5 393.172 19.1871   2
   0   5   5 53.3747 10.2835   3
   0   5   5 56.9404 5.85360   2
  -1  -5  -5 27.2389 4.25787   2
   1   5   5 25.6043 4.33463   2
   1   5   5 35.5266 8.92017   3
  -2  -5  -5 196.593 10.8981   2
   2   5   5 196.907 16.0645   3
   2   5   5 178.707 10.9499   2
  -3  -5  -5 133.589 8.73122   2
   3   5   5 141.696 13.3313   3
  -5  -5  -5 100.466 7.52484   2
   5   5   5 88.5052 7.57778   4
  -6  -5  -5 133.621 9.29033   2
   6   5   5 137.284 9.32219   4
  -7  -5  -5 416.969 21.1718   2
   7   5   5 416.661 20.4478   4
  -8  -5  -5 3.89410 3.97921   2
   8   5   5 9.63631 3.77383   4
  -9  -5  -5 10.8868 4.28097   2
 -10  -5  -5 54.5853 6.87821   2
 -11  -5  -5 25.2899 4.69433   2
 -12  -5  -5 114.644 9.77711   2
 -10   6   5 52.0588 5.96984   2
  -9   6   5 92.5998 8.51530   2
   8  -6  -5 34.4243 9.95528   5
  -8   6   5 49.7510 6.51030   2
   7  -6  -5 103.964 12.9067   5
  -7   6   5 102.959 9.52699   2
   6  -6  -5 112.716 8.03921   4
   6  -6  -5 84.7402 11.5339   5
  -6   6   5 118.763 9.65307   2
   5  -6  -5 63.2385 8.97771   6
   5  -6  -5 82.0206 7.18658   4
   5  -6  -5 76.9829 11.7201   5
  -5   6   5 81.2208 8.51066   2
   4  -6  -5 23.5817 4.63426   4
  -4   6   5 25.5522 5.21440   2
  -4   6   5 13.0499 15.9034   3
   3  -6  -5 3.87013 3.29577   4
  -3   6   5 2.49192 3.53060   2
  -3   6   5 -0.9585 9.70660   3
   2  -6  -5 21.6143 4.49853   4
  -2   6   5 21.6457 4.51465   2
  -2   6   5 16.7165 9.97995   3
   1  -6  -5 556.564 27.1775   4
  -1   6   5 568.223 36.5587   3
  -1   6   5 583.821 26.8963   2
   0  -6  -5 915.407 42.7629   2
   0   6   5 1026.77 43.7676   2
   0   6   5 987.859 52.8413   3
  -1  -6  -5 1018.54 48.1895   4
  -1  -6  -5 1082.66 47.2781   2
   1   6   5 1119.04 56.7235   3
   1   6   5 1096.51 47.5296   2
   1   6   5 1053.04 48.3665   4
   2   6   5 14.5034 8.86668   3
   2   6   5 12.6890 4.25880   2
   2   6   5 14.0145 4.41947   4
  -3  -6  -5 42.7040 5.34593   2
   3   6   5 43.9933 11.8191   3
   3   6   5 44.8231 5.62159   4
  -4  -6  -5 439.496 21.0981   2
   4   6   5 410.083 21.0782   4
  -5  -6  -5 356.649 17.9669   2
   5   6   5 330.809 17.8120   4
  -6  -6  -5 409.252 20.3473   2
   6   6   5 375.343 19.7481   4
  -7  -6  -5 92.0091 8.19007   2
   7   6   5 89.6265 7.94050   4
  -8  -6  -5 2.96787 3.81291   2
   8   6   5 6.59694 3.68563   4
  -9  -6  -5 40.3179 6.26037   2
   9   6   5 38.7174 4.44270   4
 -10  -6  -5 5.45820 3.89996   2
 -11  -6  -5 72.4820 6.92374   2
 -12  -6  -5 11.3107 5.15881   2
  -9   7   5 80.7719 7.42203   2
  -8   7   5 3.29835 4.08377   2
  -7   7   5 7.11361 4.34791   2
   6  -7  -5 24.1245 3.96900   4
  -6   7   5 36.8901 6.30938   2
   5  -7  -5 113.384 11.1856   6
   5  -7  -5 143.844 9.58066   4
  -5   7   5 150.401 10.8206   2
   4  -7  -5 82.8583 7.78709   4
  -4   7   5 77.6898 8.63932   2
   3  -7  -5 3.53566 3.55899   4
  -3   7   5 3.23326 3.86873   2
  -2   7   5 297.579 16.3677   2
   1  -7  -5 985.507 46.0730   4
  -1   7   5 1039.06 45.8192   2
  -1   7   5 1015.35 48.8680   4
  -1   7   5 1017.69 59.2290   3
   0  -7  -5 310.415 17.0495   4
   0   7   5 327.140 17.9981   4
   0   7   5 305.360 16.5559   2
   0   7   5 298.322 27.3553   3
  -1  -7  -5 101.362 9.09188   4
  -1  -7  -5 105.251 9.24258   2
   1   7   5 106.462 9.68063   4
   1   7   5 131.289 8.97065   2
   1   7   5 120.056 17.8215   3
  -2  -7  -5 73.6672 8.03922   4
  -2  -7  -5 81.6784 7.08328   2
   2   7   5 84.5990 7.95781   2
   2   7   5 85.2278 8.35077   4
   2   7   5 82.0678 21.7031   3
  -3  -7  -5 187.738 11.3699   2
  -3  -7  -5 179.767 12.8408   4
   3   7   5 182.551 12.0151   4
   3   7   5 167.247 22.0437   3
  -4  -7  -5 135.077 9.53768   2
  -4  -7  -5 127.869 12.4873   4
   4   7   5 117.509 12.8425   4
  -5  -7  -5 3.46830 3.62724   2
   5   7   5 8.24502 3.90592   4
  -6  -7  -5 -1.6037 3.47495   2
   6   7   5 1.89693 3.51138   4
  -7  -7  -5 89.4805 8.30148   2
   7   7   5 85.9571 8.08865   4
  -8  -7  -5 385.042 20.0399   2
   8   7   5 365.587 18.9062   4
  -9  -7  -5 124.464 13.1558   2
   9   7   5 94.7034 7.09586   4
 -10  -7  -5 15.2933 4.40682   2
 -11  -7  -5 29.1176 4.39391   2
  -8   8   5 1.44522 3.25451   2
  -7   8   5 112.065 8.98548   2
  -6   8   5 16.0821 4.82616   2
   5  -8  -5 40.6690 5.17784   4
   5  -8  -5 34.0841 6.36013   6
  -5   8   5 51.6066 6.97530   2
   4  -8  -5 93.3050 8.09225   4
  -4   8   5 90.1163 8.98425   2
   3  -8  -5 111.571 9.28469   4
  -3   8   5 113.975 9.73621   2
   2  -8  -5 20.6490 4.70612   4
  -2   8   5 19.4717 4.93027   2
   1  -8  -5 250.531 14.8346   4
  -1   8   5 246.932 16.7259   4
  -1   8   5 236.934 18.1917   2
   0  -8  -5 31.3749 5.67863   4
   0   8   5 31.8783 6.58090   4
   0   8   5 35.4553 5.92616   2
   0   8   5 18.4211 14.9405   3
  -1  -8  -5 177.015 12.0616   4
   1   8   5 174.690 11.6549   2
  -2  -8  -5 129.151 10.4042   4
  -2  -8  -5 140.479 9.37596   2
   2   8   5 143.173 10.8210   4
   2   8   5 118.853 24.4062   3
   2   8   5 124.918 10.4875   2
  -3  -8  -5 23.1709 4.40138   2
  -3  -8  -5 13.6700 5.57828   4
   3   8   5 27.9013 5.69316   4
   3   8   5 26.9526 21.8303   3
  -4  -8  -5 22.5111 6.20021   4
  -4  -8  -5 13.8486 5.67222   2
   4   8   5 16.9956 4.94598   4
  -5  -8  -5 143.471 12.8654   4
  -5  -8  -5 126.549 9.92834   2
   5   8   5 132.984 10.2579   4
  -6  -8  -5 91.0134 8.27974   2
   6   8   5 77.9003 8.18214   4
  -7  -8  -5 205.831 13.2034   2
   7   8   5 215.022 12.8374   4
  -8  -8  -5 196.772 12.7485   2
   8   8   5 202.678 12.0641   4
  -9  -8  -5 28.2888 5.27496   2
   9   8   5 26.5094 4.09246   4
 -10  -8  -5 39.1658 4.97063   2
 -11  -8  -5 33.5767 4.48731   2
  -8   9   5 13.4019 3.73502   2
  -7   9   5 3.68075 3.35333   2
  -6   9   5 20.9444 4.56581   2
   5  -9  -5 68.2306 5.78029   4
   5  -9  -5 35.9670 7.82117   6
  -5   9   5 63.6115 7.76136   2
   4  -9  -5 3.50360 3.23626   4
   4  -9  -5 6.28953 4.83208   6
  -4   9   5 15.1465 5.10574   2
   3  -9  -5 104.764 8.80432   4
  -3   9   5 102.156 9.64707   2
   2  -9  -5 200.394 13.0222   4
  -2   9   5 206.519 13.7175   2
   1  -9  -5 350.896 19.2937   4
  -1   9   5 353.050 22.0997   4
  -1   9   5 344.111 19.0874   2
   0  -9  -5 44.5787 6.68200   4
   0   9   5 43.6851 6.46717   2
   0   9   5 54.7819 8.31483   4
  -1  -9  -5 78.2092 8.45767   4
   1   9   5 78.6784 9.70901   4
   1   9   5 81.7908 9.01500   2
  -2  -9  -5 6.92014 4.54744   4
   2   9   5 9.18339 6.74375   2
   2   9   5 8.35858 5.03485   4
  -3  -9  -5 14.7094 4.63790   2
  -3  -9  -5 8.86790 5.09721   4
   3   9   5 18.2868 5.16537   4
  -4  -9  -5 281.902 15.6554   2
  -4  -9  -5 301.243 17.5581   4
   4   9   5 277.333 16.7451   4
  -5  -9  -5 70.6008 7.83583   2
   5   9   5 81.4619 9.50926   4
  -6  -9  -5 71.0139 7.55838   2
   6   9   5 65.8625 7.77887   4
  -7  -9  -5 61.5210 9.91291   2
   7   9   5 63.6494 7.09584   4
  -8  -9  -5 47.7615 6.15272   2
   8   9   5 47.9227 5.92822   4
  -9  -9  -5 110.291 7.97115   2
   9   9   5 88.3377 6.52890   4
 -10  -9  -5 200.374 11.2572   2
  -7  10   5 1.21173 3.43287   2
  -6  10   5 154.852 9.81739   2
   5 -10  -5 -4.4259 5.06690   6
  -5  10   5 7.71144 4.10330   2
   4 -10  -5 16.6810 6.90664   6
   4 -10  -5 15.6475 3.29519   4
  -4  10   5 9.80461 4.41482   2
   3 -10  -5 11.5183 3.77674   4
  -3  10   5 15.3452 5.03273   2
   2 -10  -5 114.150 9.17939   4
  -2  10   5 105.767 9.64267   2
   1 -10  -5 32.0891 5.57636   4
  -1  10   5 22.9881 8.41373   4
  -1  10   5 38.4060 6.45188   2
   0 -10  -5 68.2335 7.77379   4
   0  10   5 53.9153 8.43957   4
   0  10   5 73.8152 8.24503   2
  -1 -10  -5 8.63204 4.52150   4
   1  10   5 7.18771 5.63790   2
   1  10   5 9.96565 5.47506   4
  -2 -10  -5 442.339 23.3689   4
   2  10   5 437.528 23.5001   4
  -3 -10  -5 806.088 39.2864   4
   3  10   5 850.608 39.3644   4
  -4 -10  -5 224.167 15.2345   4
  -4 -10  -5 252.718 17.4118   2
   4  10   5 246.058 14.9337   4
  -5 -10  -5 99.7746 10.4298   4
  -5 -10  -5 103.167 11.8501   2
   5  10   5 100.138 9.01974   4
  -6 -10  -5 5.65566 4.26408   2
   6  10   5 7.11484 4.12384   4
  -7 -10  -5 1.71758 3.62393   2
   7  10   5 3.43771 3.76375   4
  -8 -10  -5 68.7267 6.60948   2
   8  10   5 63.6961 6.13074   4
  -9 -10  -5 79.1896 6.85442   2
   9  10   5 80.5447 6.86264   4
  -5  11   5 1.98206 3.38744   2
   4 -11  -5 3.75621 4.49667   6
  -4  11   5 0.60571 4.32658   2
   3 -11  -5 13.0865 4.81201   6
   3 -11  -5 16.1736 3.51040   4
  -3  11   5 16.1282 4.67040   2
   2 -11  -5 5.85621 3.23298   4
  -2  11   5 -2.1034 3.99807   2
   1 -11  -5 82.9750 7.95762   4
  -1  11   5 83.7282 8.74608   2
   0 -11  -5 85.1576 7.68764   4
   0  11   5 72.3080 7.93750   2
   0  11   5 44.7039 11.7515   4
  -1 -11  -5 19.6265 5.09565   4
   1  11   5 14.2448 5.84815   4
  -2 -11  -5 90.4442 8.78240   4
   2  11   5 89.6440 9.29543   4
  -3 -11  -5 100.805 9.31674   4
   3  11   5 114.506 9.55229   4
   4  11   5 80.5984 8.04529   4
   5  11   5 126.880 9.63938   4
  -6 -11  -5 80.1528 10.2271   4
   6  11   5 75.7514 8.27600   4
   7  11   5 14.5294 3.65879   4
   8  11   5 -1.7479 2.26111   4
   3 -12  -5 10.6685 3.67327   6
  -3  12   5 12.0103 5.47182   2
   2 -12  -5 -2.3163 3.42282   6
  -2  12   5 -0.8018 5.13717   2
  -1  12   5 15.7911 8.97754   2
   0 -12  -5 43.8941 5.65470   4
   0  12   5 40.5000 7.84476   4
  -1 -12  -5 201.040 11.8286   4
   1  12   5 176.946 12.3255   4
   2  12   5 6.59810 4.54412   4
   3  12   5 44.8336 5.99427   4
   4  12   5 -1.8286 3.38107   4
  -5 -12  -5 32.7011 6.98713   4
   5  12   5 34.3990 4.94364   4
  -6 -12  -5 4.75666 7.37274   4
   6  12   5 6.49546 3.00227   4
   7  12   5 2.30405 2.96835   4
   1 -13  -5 14.9771 2.27620   4
   1 -13  -5 7.52435 2.84639   6
   0 -13  -5 32.2885 3.73237   4
  -1 -13  -5 125.941 7.76481   4
  -2 -13  -5 62.0344 5.47655   4
   2  13   5 65.4965 7.40379   4
  -3 -13  -5 1.54033 3.21264   4
   3  13   5 2.99315 2.92754   4
  -4 -13  -5 4.73550 3.56696   4
   4  13   5 0.71463 2.39461   4
   5  13   5 -0.2716 2.09765   4
   6  13   5 9.84711 2.08079   4
  -5 -13   6 5.22978 3.25195   4
  -4 -13   6 9.42514 2.58633   4
  -2 -13   6 23.7524 3.64494   4
  -1 -13   6 2.04715 2.29195   4
   0 -13   6 34.8073 4.29461   6
   0 -13   6 35.2373 3.19185   4
   1 -13   6 36.3196 3.92905   6
   2 -13   6 22.2941 3.13970   6
   6  12  -6 25.3995 3.98609   4
  -6 -12   6 17.0754 4.17301   4
   5  12  -6 79.2710 7.12597   4
  -5 -12   6 81.3880 6.94645   4
   4  12  -6 46.8759 5.85172   4
  -4 -12   6 63.5207 6.00673   4
   3  12  -6 44.8338 7.36055   4
  -3 -12   6 37.6870 5.63356   6
   2  12  -6 7.70494 7.12405   4
  -2 -12   6 11.6448 3.69325   4
  -2 -12   6 12.3028 4.14885   6
   1  12  -6 -4.1865 6.36235   2
  -1 -12   6 2.85699 3.25807   4
  -1 -12   6 -1.8722 3.35026   6
   0  12  -6 4.02201 4.38471   2
   0 -12   6 4.48522 3.65856   6
   0 -12   6 1.92291 3.04446   4
  -1  12  -6 -1.2175 3.79985   2
   1 -12   6 0.54933 3.22779   6
   1 -12   6 2.30232 2.39071   4
  -2  12  -6 3.30414 3.67306   2
   2 -12   6 7.33849 3.44611   6
  -3  12  -6 55.2547 6.28581   2
   3 -12   6 50.0614 5.31939   6
   4 -12   6 4.17013 2.35502   6
   8  11  -6 4.10067 2.62064   4
   7  11  -6 -3.1641 2.48620   4
   7  11  -6 -2.1098 4.68946   5
  -7 -11   6 -2.0589 5.18679   4
   6  11  -6 5.34918 3.68943   4
  -6 -11   6 6.04940 4.57537   4
   5  11  -6 93.3751 8.36368   4
  -5 -11   6 93.2644 8.56874   4
  -4 -11   6 95.8460 8.34781   4
   3  11  -6 40.7752 9.41794   4
  -3 -11   6 16.0120 5.19155   6
  -3 -11   6 22.6673 5.06847   4
   2  11  -6 15.9383 7.83925   4
   2  11  -6 21.6961 6.08346   2
  -2 -11   6 21.3298 4.77633   4
  -2 -11   6 22.4934 5.39018   6
   1  11  -6 33.2645 5.98715   2
  -1 -11   6 50.2191 6.28377   4
  -1 -11   6 42.8997 5.93155   6
   0  11  -6 37.3836 6.22126   2
   0 -11   6 25.6292 5.44495   6
   0 -11   6 35.9875 5.27040   4
  -1  11  -6 3.24043 4.62501   2
   1 -11   6 6.36155 4.30088   6
   1 -11   6 2.54074 3.31047   4
  -2  11  -6 14.3925 5.05759   2
   2 -11   6 18.8821 4.93725   6
   2 -11   6 22.5358 5.40689   4
  -3  11  -6 42.6136 6.07838   2
   3 -11   6 35.3321 5.56482   6
  -4  11  -6 50.4035 6.36285   2
   4 -11   6 53.4551 6.77393   6
  -5  11  -6 1.05534 3.55137   2
   5 -11   6 -0.8660 3.07732   6
   6 -11   6 3.15338 2.38502   6
   9  10  -6 11.5441 7.52623   5
   8  10  -6 12.5181 3.73687   4
   7  10  -6 48.9327 8.72492   4
  -7 -10   6 37.7688 6.98328   4
   6  10  -6 67.0982 7.54968   4
  -6 -10   6 56.5225 10.2146   4
   5  10  -6 16.5668 5.11953   4
  -5 -10   6 24.1605 5.69285   4
   4  10  -6 178.064 12.5716   4
  -4 -10   6 192.729 12.2671   4
  -4 -10   6 159.334 13.0688   6
   3  10  -6 109.158 10.6598   4
  -3 -10   6 118.977 9.74778   4
  -3 -10   6 112.101 9.92138   6
   2  10  -6 79.8912 8.82004   2
   2  10  -6 77.7974 10.1380   4
  -2 -10   6 94.9630 8.65953   4
  -2 -10   6 90.5850 9.25620   6
   1  10  -6 51.2202 9.27643   4
   1  10  -6 75.5344 8.37367   2
  -1 -10   6 62.8327 7.86871   4
  -1 -10   6 48.8680 7.07540   6
   0  10  -6 12.8946 5.23359   2
   0 -10   6 11.7938 4.43311   4
   0 -10   6 12.3844 5.09119   6
  -1  10  -6 21.6327 5.83110   2
   1 -10   6 27.2131 4.92289   4
   1 -10   6 25.0114 5.57508   6
  -2  10  -6 3.77257 5.27246   2
   2 -10   6 0.41826 3.24770   4
   2 -10   6 5.19688 4.74110   6
  -3  10  -6 91.7029 8.66159   2
   3 -10   6 71.4474 5.96664   4
   3 -10   6 68.5438 8.23439   6
  -4  10  -6 63.9257 7.65583   2
   4 -10   6 42.6688 6.56742   6
  -5  10  -6 55.0033 6.39078   2
   5 -10   6 47.3995 6.43858   6
  -6  10  -6 10.1313 4.01000   2
   6 -10   6 3.75877 4.04480   6
   7 -10   6 10.2963 2.85066   6
  10   9  -6 -2.8476 4.58081   5
   9   9  -6 90.7023 9.58006   5
   9   9  -6 91.4134 6.62604   4
  -9  -9   6 93.0037 9.81092   2
   8   9  -6 25.2346 6.71572   5
   8   9  -6 14.0887 4.15563   4
  -8  -9   6 17.6943 5.25091   2
   7   9  -6 70.5162 7.35923   4
  -7  -9   6 64.9857 7.72451   2
  -7  -9   6 52.3684 8.54959   4
   6   9  -6 556.764 26.9705   4
  -6  -9   6 517.850 27.1406   4
  -6  -9   6 542.636 26.3974   2
   5   9  -6 77.4390 8.64157   4
  -5  -9   6 64.7105 8.50077   4
   3   9  -6 108.902 10.3574   4
   3   9  -6 81.2702 9.49035   2
  -3  -9   6 95.3632 9.26081   4
   2   9  -6 22.2316 5.82840   2
   2   9  -6 14.2641 6.39114   4
  -2  -9   6 31.7174 6.13512   4
   1   9  -6 181.134 12.1459   2
   1   9  -6 185.033 15.1416   4
  -1  -9   6 157.108 11.7679   4
  -1  -9   6 149.472 22.1950   1
   0   9  -6 7.11723 4.85271   2
   0  -9   6 17.0492 14.7576   1
   0  -9   6 4.44572 4.02065   4
   0  -9   6 3.43024 4.91005   6
  -1   9  -6 10.1172 4.89830   2
   1  -9   6 16.5926 4.65408   4
   1  -9   6 13.8840 5.56267   6
  -2   9  -6 199.564 12.8066   2
   2  -9   6 180.155 11.7688   4
   2  -9   6 171.635 14.4970   6
  -3   9  -6 30.9781 5.98232   2
   3  -9   6 17.1501 5.71739   6
   3  -9   6 29.3691 4.43510   4
  -4   9  -6 302.133 17.9095   2
   4  -9   6 328.521 18.5977   6
  -5   9  -6 59.8462 7.26606   2
   5  -9   6 42.6916 6.83656   6
  -6   9  -6 78.6273 8.12945   2
   6  -9   6 71.4885 8.36440   6
  -7   9  -6 -4.4976 4.11134   2
   7  -9   6 3.04903 3.83776   6
   8  -9   6 0.26805 2.60394   6
  11   8  -6 64.7418 9.78353   5
  10   8  -6 10.8548 4.94098   5
  10   8  -6 9.43572 2.72637   4
 -10  -8   6 13.7529 3.53142   2
   9   8  -6 46.9514 8.56289   5
  -9  -8   6 58.2965 6.19400   2
   8   8  -6 43.0801 8.83458   5
   8   8  -6 56.5022 7.04566   4
  -8  -8   6 38.7470 5.28690   2
   7   8  -6 292.687 16.5552   4
  -7  -8   6 275.046 19.0601   4
  -7  -8   6 286.074 15.7630   2
   6   8  -6 415.521 22.9674   4
  -6  -8   6 394.740 22.0731   4
  -6  -8   6 404.586 20.6645   2
   5   8  -6 -4.4663 3.99028   4
  -5  -8   6 -2.0036 3.69891   2
  -5  -8   6 -3.7786 4.72465   4
   4   8  -6 157.020 12.3507   4
  -4  -8   6 185.342 12.6406   4
   3   8  -6 41.5629 7.33700   4
   3   8  -6 45.0097 6.54180   2
  -3  -8   6 63.8779 7.71901   4
   2   8  -6 22.3493 6.15410   4
   2   8  -6 6.03942 4.75505   2
  -2  -8   6 5.16544 4.86856   4
   1   8  -6 232.113 16.1414   4
   1   8  -6 223.409 14.3741   2
  -1  -8   6 251.368 14.5697   4
   0  -8   6 444.050 21.8196   4
   0  -8   6 393.754 30.6092   1
  -1   8  -6 79.9782 8.36590   2
   1  -8   6 73.3992 9.05046   6
   1  -8   6 44.6909 12.1328   1
   1  -8   6 79.6637 7.58191   4
  -2   8  -6 29.0775 5.70967   2
   2  -8   6 22.4851 5.96458   6
   2  -8   6 33.6266 5.05147   4
   2  -8   6 34.6633 12.8833   1
  -3   8  -6 117.164 9.62787   2
   3  -8   6 95.7831 7.76936   4
   3  -8   6 98.4948 10.3750   6
  -4   8  -6 58.5992 7.08694   2
   4  -8   6 71.3376 9.50624   6
   4  -8   6 50.9190 6.50537   4
  -5   8  -6 119.664 10.1100   2
   5  -8   6 129.727 11.0914   6
  -6   8  -6 1.90820 4.44431   2
   6  -8   6 9.75008 5.02494   6
  -7   8  -6 81.8094 8.66054   2
   7  -8   6 87.4366 8.76083   6
  -8   8  -6 -2.0954 5.56126   2
   8  -8   6 3.16899 3.72437   6
   9  -8   6 3.98663 3.13351   6
  10   7  -6 81.0300 9.65788   5
  10   7  -6 66.9478 6.05927   4
 -10  -7   6 84.4174 7.01903   2
   9   7  -6 10.9644 4.03179   4
   9   7  -6 13.2631 7.16492   5
  -9  -7   6 19.8804 4.52290   2
   8   7  -6 6.86463 6.81594   5
   8   7  -6 4.34453 4.36912   4
  -8  -7   6 8.30546 4.00461   2
  -7  -7   6 108.718 13.7148   4
  -7  -7   6 137.412 9.79422   2
   6   7  -6 85.1783 8.75814   4
  -6  -7   6 71.8941 7.58639   2
  -6  -7   6 73.4324 9.44577   4
   5   7  -6 98.0034 9.28151   4
  -5  -7   6 84.3316 10.0599   4
  -5  -7   6 86.4668 10.1492   2
   4   7  -6 -4.8219 5.77759   2
   4   7  -6 0.53445 3.93314   4
  -4  -7   6 3.52566 3.30902   2
  -4  -7   6 3.54289 5.26889   4
   3   7  -6 89.9288 9.72479   4
   3   7  -6 90.4152 8.85676   2
  -3  -7   6 92.7974 8.06291   2
  -3  -7   6 95.3914 9.28341   4
   2   7  -6 39.1056 6.96235   4
   2   7  -6 27.2848 15.7551   3
   2   7  -6 23.5736 5.06646   2
  -2  -7   6 40.3977 6.00097   4
   1   7  -6 2.68636 4.03837   2
   1   7  -6 -11.655 10.7426   3
  -1  -7   6 5.82400 3.65928   4
   0   7  -6 152.132 25.4612   3
   0   7  -6 146.722 10.3481   2
   0  -7   6 151.965 10.2720   4
  -1   7  -6 233.601 27.7046   3
  -1   7  -6 264.448 14.8363   2
   1  -7   6 275.354 23.0551   1
   1  -7   6 276.826 16.0030   6
   1  -7   6 251.930 14.4068   4
  -2   7  -6 203.641 12.6053   2
   2  -7   6 207.813 12.8437   4
   2  -7   6 215.810 14.0737   6
   2  -7   6 204.016 20.4578   1
  -3   7  -6 8.74713 4.28089   2
   3  -7   6 9.00919 5.23414   6
   3  -7   6 16.9467 4.17716   4
   3  -7   6 20.0137 11.2402   1
  -4   7  -6 0.43626 3.96819   2
   4  -7   6 -2.7432 11.0284   1
   4  -7   6 1.60806 3.38736   4
   4  -7   6 5.02769 5.06553   6
  -5   7  -6 34.2275 6.09593   2
   5  -7   6 41.5842 7.17952   6
  -6   7  -6 71.7265 7.99569   2
   6  -7   6 82.6625 9.51226   6
  -7   7  -6 254.861 15.3166   2
   7  -7   6 259.350 16.0196   6
  -8   7  -6 102.019 10.2111   2
   8  -7   6 93.6687 10.4541   6
   9  -7   6 16.8874 4.58471   6
  12   6  -6 23.1886 4.19202   5
  11   6  -6 27.8775 5.97492   5
 -11  -6   6 46.0991 5.57953   2
  10   6  -6 88.2738 11.2512   5
  10   6  -6 71.4889 6.61652   4
 -10  -6   6 87.7342 7.60791   2
   9   6  -6 169.979 11.4554   4
   9   6  -6 181.432 16.4227   5
  -9  -6   6 171.328 12.9127   2
   8   6  -6 -2.3389 6.37342   5
   8   6  -6 -1.6734 3.97123   4
  -8  -6   6 -4.0004 3.23145   2
   7   6  -6 36.0057 6.08807   4
  -7  -6   6 35.4768 5.34611   2
   6   6  -6 74.4600 8.18735   4
  -6  -6   6 61.8376 6.96040   2
  -6  -6   6 74.3785 9.74226   4
   5   6  -6 416.008 21.5632   4
  -5  -6   6 415.079 20.5455   2
  -5  -6   6 405.521 22.2728   4
   4   6  -6 -1.3771 3.86875   4
   4   6  -6 5.68893 5.35510   2
  -4  -6   6 6.11121 4.67961   4
  -4  -6   6 1.13001 2.81004   2
   3   6  -6 8.64261 4.50258   4
   3   6  -6 2.69384 3.96486   2
  -3  -6   6 1.07988 4.31152   4
  -3  -6   6 7.81329 3.32534   2
   2   6  -6 439.843 35.7983   3
   2   6  -6 479.319 24.0809   4
   2   6  -6 505.841 23.2834   2
  -2  -6   6 449.961 22.1974   2
  -2  -6   6 479.789 23.4287   4
   1   6  -6 82.2647 7.55351   2
   1   6  -6 87.6818 18.9185   3
  -1  -6   6 69.0758 7.21009   4
   0   6  -6 19.3136 4.29540   2
   0   6  -6 15.4924 9.73153   3
   0  -6   6 19.6815 4.14449   4
  -1   6  -6 410.299 19.6002   2
  -1   6  -6 366.437 29.8849   3
   1  -6   6 400.988 26.9397   1
   1  -6   6 382.256 19.3680   4
  -2   6  -6 573.487 39.6102   3
  -2   6  -6 575.000 27.1752   2
   2  -6   6 546.074 26.7337   4
   2  -6   6 585.328 35.2419   1
   2  -6   6 610.551 28.7045   6
  -3   6  -6 27.6586 4.84397   2
  -3   6  -6 19.2142 12.1335   3
   3  -6   6 13.0920 9.18256   1
   3  -6   6 27.3755 4.40800   4
   3  -6   6 33.0742 6.24485   6
  -4   6  -6 7.91266 4.12169   2
   4  -6   6 10.0108 3.45896   4
   4  -6   6 9.04302 8.73691   1
   4  -6   6 10.5900 5.19567   6
  -5   6  -6 37.4212 5.87380   2
   5  -6   6 24.3139 11.8706   1
   5  -6   6 33.9157 6.95436   6
  -6   6  -6 43.0468 6.39955   2
   6  -6   6 37.5117 6.96509   6
  -7   6  -6 300.951 18.3094   2
   7  -6   6 315.971 18.4319   6
   8  -6   6 55.6563 7.54124   6
   9  -6   6 63.5142 8.03793   6
  10  -6   6 5.13737 3.59644   6
  12   5  -6 2.47425 4.14516   5
 -12  -5   6 2.44008 3.01765   2
  11   5  -6 5.82982 5.48063   5
 -11  -5   6 0.82970 3.15109   2
  10   5  -6 63.6799 7.44211   4
  10   5  -6 63.0644 9.89226   5
 -10  -5   6 77.0275 7.30971   2
   9   5  -6 247.275 14.4284   4
   9   5  -6 257.806 19.5061   5
  -9  -5   6 250.171 14.8050   2
   8   5  -6 156.985 11.2498   4
   8   5  -6 161.821 16.0853   5
  -8  -5   6 160.636 11.0023   2
   7   5  -6 31.7924 5.72042   4
  -7  -5   6 25.7157 4.65630   2
   6   5  -6 42.1512 6.13659   4
  -6  -5   6 35.2222 5.03525   2
   5   5  -6 120.208 9.54841   4
  -5  -5   6 109.923 8.08661   2
  -5  -5   6 124.877 12.3264   4
   4   5  -6 533.367 27.5135   2
   4   5  -6 634.525 28.6412   4
  -4  -5   6 599.036 28.9725   4
  -4  -5   6 606.900 27.4747   2
   3   5  -6 451.507 21.3925   2
   3   5  -6 436.179 22.1241   4
  -3  -5   6 421.119 22.1692   4
  -3  -5   6 445.878 20.9033   2
   2   5  -6 140.939 18.2371   3
   2   5  -6 128.980 9.06558   2
  -2  -5   6 119.229 7.93946   2
   1   5  -6 239.151 13.0170   2
   1   5  -6 221.905 21.2706   3
   0   5  -6 -1.3063 7.38605   3
   0   5  -6 3.27982 3.24496   2
  -1   5  -6 104.396 14.9922   3
  -1   5  -6 96.8141 7.58944   2
   1  -5   6 115.463 13.0315   1
   1  -5   6 93.2697 7.42128   4
  -2   5  -6 620.439 29.0257   2
  -2   5  -6 653.161 39.2197   3
   2  -5   6 680.632 37.0120   1
   2  -5   6 592.883 28.7560   4
   2  -5   6 640.744 31.0755   6
  -3   5  -6 146.882 23.2445   3
  -3   5  -6 105.517 8.11213   2
   3  -5   6 112.456 9.30544   6
   3  -5   6 114.286 13.9042   1
  -4   5  -6 751.666 50.5727   3
   4  -5   6 865.009 38.4446   4
   4  -5   6 855.922 42.8937   5
   4  -5   6 955.097 49.3693   1
   4  -5   6 943.542 41.3004   6
  -5   5  -6 20.5495 5.32739   2
  -5   5  -6 37.4289 15.6320   3
   5  -5   6 19.9351 5.75928   6
   5  -5   6 25.7055 10.2820   1
   5  -5   6 26.7114 7.26297   5
  -6   5  -6 -10.329 5.51714   2
   6  -5   6 -1.3391 6.02354   5
   6  -5   6 0.44975 9.36481   1
   6  -5   6 3.64717 4.67833   6
   7  -5   6 2.53835 12.0236   1
   7  -5   6 2.46748 6.56505   5
   7  -5   6 -1.6172 4.59208   6
   8  -5   6 56.2170 8.12504   6
   8  -5   6 40.9317 8.97287   5
   9  -5   6 361.356 19.9967   6
  10  -5   6 133.756 9.80011   6
  12   4  -6 1.77964 4.29140   5
 -12  -4   6 1.78251 2.97615   2
  11   4  -6 18.6711 6.56445   5
 -11  -4   6 12.7632 3.67233   2
  10   4  -6 -0.2059 5.87472   5
  10   4  -6 1.16470 3.07629   4
 -10  -4   6 -0.6706 3.36961   2
   9   4  -6 10.2454 4.14063   4
   9   4  -6 13.6817 7.69240   5
  -9  -4   6 9.22191 4.28863   2
   8   4  -6 767.125 35.8733   4
   8   4  -6 786.946 41.2675   5
  -8  -4   6 742.118 35.7129   2
   7   4  -6 814.356 37.8714   4
   6   4  -6 239.382 14.4884   4
  -6  -4   6 264.510 13.9842   2
   5   4  -6 142.429 10.1802   4
  -5  -4   6 151.126 9.19727   2
   4   4  -6 321.631 16.9227   4
   3   4  -6 312.280 15.2841   2
  -3  -4   6 280.130 14.6570   2
   2   4  -6 27.5682 4.65931   2
  -2  -4   6 26.0096 3.83568   2
   1   4  -6 128.694 8.72016   2
   1   4  -6 125.323 16.2292   3
   0   4  -6 1993.11 87.5657   2
   0   4  -6 2105.95 96.7306   3
  -1   4  -6 207.876 11.6335   2
  -1   4  -6 233.630 19.2610   3
   1  -4   6 225.632 17.4365   1
  -2   4  -6 1152.24 57.2876   2
  -2   4  -6 1439.86 66.1414   3
   2  -4   6 1382.06 64.4948   1
  -3   4  -6 187.509 17.2579   3
   3  -4   6 168.403 13.0048   5
   3  -4   6 163.354 11.3757   6
   3  -4   6 191.341 16.5056   1
  -4   4  -6 44.4848 10.5826   3
  -4   4  -6 71.5732 9.20365   2
   4  -4   6 92.6986 14.2583   1
   4  -4   6 65.8639 7.53967   6
   4  -4   6 65.4883 9.84412   5
  -5   4  -6 1000.93 64.8625   3
   5  -4   6 1004.57 49.3556   5
   5  -4   6 1088.09 47.7696   6
  -6   4  -6 12.5648 18.2205   3
   6  -4   6 8.59284 4.84812   6
   6  -4   6 1.71687 7.73824   1
   6  -4   6 5.17887 6.21748   5
   7  -4   6 5.01233 8.99398   1
   7  -4   6 2.08435 6.01118   5
   7  -4   6 6.57706 4.78738   6
   8  -4   6 -5.2392 12.8079   1
   9  -4   6 122.230 13.2167   5
   9  -4   6 123.224 10.7569   6
  10  -4   6 273.793 18.1804   5
  10  -4   6 254.105 15.3519   6
  11  -4   6 14.3813 4.68778   6
  12   3  -6 18.8783 5.38958   5
 -12  -3   6 24.0311 4.16066   2
  11   3  -6 29.8983 10.3230   5
 -11  -3   6 24.2828 4.39038   2
  10   3  -6 -2.6128 5.70333   5
 -10  -3   6 7.33078 4.25165   2
   9   3  -6 -0.1769 3.87466   4
   9   3  -6 7.24029 9.60791   5
  -9  -3   6 5.34752 3.92915   2
   8   3  -6 753.269 35.5529   4
   8   3  -6 798.292 41.1542   5
  -8  -3   6 749.025 35.6941   2
   7   3  -6 1729.58 74.4285   4
  -7  -3   6 1663.65 74.0588   2
   6   3  -6 1440.33 62.4943   4
  -6  -3   6 1389.91 61.8873   2
   5   3  -6 433.159 22.1070   4
  -5  -3   6 471.096 21.6360   2
  -4  -3   6 126.618 7.94087   2
   3   3  -6 20.3628 3.88936   2
  -3  -3   6 14.7459 3.29203   2
   2   3  -6 531.406 24.3593   2
  -2  -3   6 521.312 23.9792   2
   1   3  -6 920.477 41.5851   2
   1   3  -6 971.471 49.5907   3
   0   3  -6 91.2564 6.82917   2
   0   3  -6 98.8108 12.5939   3
  -1   3  -6 700.200 36.8599   3
   1  -3   6 691.884 36.0860   1
   1  -3   6 614.076 48.7491   3
  -2   3  -6 390.997 24.3196   3
   2  -3   6 390.043 24.1458   1
  -3   3  -6 1376.69 67.9087   3
   3  -3   6 1492.63 69.2170   1
  -4   3  -6 595.591 33.1139   3
   4  -3   6 566.839 27.7075   6
   4  -3   6 544.479 29.3861   5
   4  -3   6 597.961 33.9372   1
  -5   3  -6 564.027 33.8008   3
   5  -3   6 527.181 29.1175   5
   5  -3   6 542.081 27.4753   6
   5  -3   6 632.847 35.7491   1
  -6   3  -6 213.739 22.4858   3
   6  -3   6 207.912 15.9544   5
   6  -3   6 221.902 20.4042   1
   6  -3   6 221.215 14.0416   6
   7  -3   6 36.6302 11.8711   1
   7  -3   6 51.1962 9.20298   5
   7  -3   6 45.2071 7.36907   6
   8  -3   6 19.5473 16.2403   1
   8  -3   6 21.9895 6.11332   6
   8  -3   6 26.9259 7.84195   5
   9  -3   6 -4.0766 17.6480   1
   9  -3   6 12.7478 6.97961   5
   9  -3   6 22.3364 5.94860   6
  10  -3   6 264.278 16.1441   6
  10  -3   6 285.850 19.2807   5
  11  -3   6 62.6023 7.44932   6
  13   2  -6 6.84233 4.36775   5
  12   2  -6 95.4417 8.96329   5
 -12  -2   6 90.5266 7.42642   2
  11   2  -6 24.3457 6.91088   5
 -11  -2   6 28.7503 5.16164   2
  10   2  -6 4.78147 6.36531   5
 -10  -2   6 -1.1308 5.21763   2
  -9  -2   6 16.9282 4.53176   2
   8   2  -6 27.0298 8.16596   5
   8   2  -6 18.7987 4.88528   4
  -8  -2   6 20.2007 4.50032   2
   7   2  -6 106.094 13.1470   5
  -7  -2   6 105.672 8.03926   2
   6   2  -6 518.895 25.0711   4
  -6  -2   6 521.144 24.5436   2
   5   2  -6 2317.67 100.117   4
  -4  -2   6 463.672 21.6439   2
  -3  -2   6 419.775 19.6292   2
  -2  -2   6 215.275 11.0585   2
  -1  -2   6 158.029 14.9504   3
   0   2  -6 101.173 11.0691   3
   0  -2   6 105.621 11.4140   3
  -1   2  -6 312.792 19.2694   3
   1  -2   6 318.412 19.7098   3
   1  -2   6 304.274 19.4968   1
  -2   2  -6 510.377 27.0737   3
   2  -2   6 519.906 28.3802   1
   2  -2   6 483.834 27.1098   3
  -3   2  -6 856.240 42.1184   3
   3  -2   6 880.551 44.5344   1
  -4   2  -6 10.3858 5.45708   3
   4  -2   6 9.05741 6.18443   1
   5  -2   6 402.588 26.1274   1
   5  -2   6 349.565 20.9515   5
  -6   2  -6 48.3394 10.2629   3
   6  -2   6 66.0087 8.21152   6
   6  -2   6 84.6739 15.7697   1
   6  -2   6 64.6219 9.03148   5
   7  -2   6 312.911 20.2322   5
   7  -2   6 327.095 18.5385   6
   7  -2   6 325.579 26.5718   1
  -8   2  -6 23.1575 13.7188   7
   8  -2   6 38.7950 8.52841   5
   8  -2   6 26.1070 6.50236   6
   8  -2   6 28.3744 11.6477   1
   9  -2   6 5.04559 6.20934   5
   9  -2   6 -1.7840 4.92967   6
   9  -2   6 -2.9364 10.4879   1
  10  -2   6 18.3972 5.73652   6
  10  -2   6 24.4345 7.63970   5
  11  -2   6 -0.8184 4.49083   6
  11  -2   6 -2.9846 5.08680   5
  12   1  -6 129.906 10.4421   5
 -12  -1   6 120.329 8.71126   2
  11   1  -6 165.583 14.1891   5
 -11  -1   6 197.537 11.8454   2
  10   1  -6 89.1301 12.0912   5
 -10  -1   6 76.0437 8.43686   2
   9   1  -6 4.41628 7.21056   5
  -9  -1   6 4.45316 3.91522   2
   8   1  -6 103.249 8.48310   4
   8   1  -6 118.750 13.4932   5
  -8  -1   6 99.9624 8.48481   2
   7   1  -6 108.135 8.44081   4
  -7  -1   6 106.445 8.14674   2
   6   1  -6 86.8597 7.70504   4
   6   1  -6 82.4113 11.3882   5
  -6  -1   6 83.9230 6.68954   2
   5   1  -6 296.079 15.5439   4
  -5  -1   6 294.676 14.8662   2
  -4  -1   6 775.355 34.4950   2
   3   1  -6 52.8184 5.96145   7
  -1  -1   6 70.5276 10.8356   3
   0  -1   6 373.783 21.5656   3
   1  -1   6 116.797 10.2618   1
   1  -1   6 104.309 9.21781   3
  -2   1  -6 58.2614 6.44618   3
   2  -1   6 58.3306 8.17021   1
  -3   1  -6 163.757 10.5957   3
   3  -1   6 177.740 14.3866   1
  -4   1  -6 3.38785 3.26110   3
   4  -1   6 1.96841 5.04744   1
  -5   1  -6 218.637 12.8900   3
   5  -1   6 208.113 13.1223   6
   5  -1   6 242.077 19.0257   1
   6  -1   6 98.6146 10.7284   5
   6  -1   6 94.9490 13.8209   1
   6  -1   6 96.7638 8.89444   6
   7  -1   6 137.156 12.8809   5
   7  -1   6 151.383 11.3058   6
   7  -1   6 154.549 17.7709   1
  -8   1  -6 124.839 17.7079   7
   8  -1   6 112.352 12.5249   5
   8  -1   6 146.421 21.7977   1
   8  -1   6 110.948 10.9392   6
   9  -1   6 135.456 11.6899   6
   9  -1   6 116.750 18.6796   1
   9  -1   6 149.268 14.3461   5
  10  -1   6 -2.1882 4.53101   6
  10  -1   6 -4.1345 5.43488   5
  11  -1   6 -0.3060 4.40155   6
  11  -1   6 7.81944 8.39433   5
  12  -1   6 61.3685 7.75800   5
  12   0  -6 5.78156 4.27605   5
  11   0  -6 76.1687 11.5746   5
 -11   0   6 66.5470 7.68128   2
  10   0  -6 244.874 17.7310   5
 -10   0   6 225.668 14.2291   2
  -9   0   6 38.2466 5.85441   2
   8   0  -6 133.835 9.49410   4
   8   0  -6 156.056 14.7197   5
  -8   0   6 159.851 10.4656   2
   7   0  -6 11.1595 7.31175   5
   7   0  -6 12.8450 4.09107   4
  -7   0   6 11.4217 3.52436   2
   6   0  -6 7.15182 3.65987   4
   6   0  -6 8.14239 6.65110   5
  -6   0   6 13.6570 3.25376   2
   5   0  -6 47.1595 12.5334   5
   5   0  -6 55.7468 6.46265   4
  -5   0   6 52.7488 5.09389   2
  -4   0   6 1094.43 47.7621   2
   3   0  -6 9999.99 403.536   7
  -3   0   6 9194.76 402.906   2
   2   0  -6 453.181 22.2830   7
   1   0  -6 132.276 9.30273   7
  -1   0   6 133.596 12.3643   3
   0   0   6 87.2487 8.79856   3
   1   0   6 456.738 21.9271   3
   1   0   6 423.450 23.5004   1
   2   0   6 469.566 25.5870   1
   3   0   6 10.5007 5.43980   1
   4   0   6 60.2973 9.38953   1
   5   0   6 43.9372 10.2659   1
  -6   0  -6 13.5528 6.57967   7
   6   0   6 20.6831 8.09470   1
   6   0   6 16.0094 5.07506   6
   6   0   6 19.3376 6.16109   5
  -7   0  -6 6.30469 7.47937   7
   7   0   6 9.00706 5.87258   5
   7   0   6 15.5756 9.02447   1
   7   0   6 14.3587 5.16505   6
  -8   0  -6 3.91086 11.7897   7
   8   0   6 24.2809 10.8223   1
   8   0   6 14.2992 6.76060   5
   8   0   6 17.7024 5.85084   6
   9   0   6 64.8325 8.13373   6
   9   0   6 90.7482 18.2083   1
   9   0   6 64.3594 10.0097   5
  10   0   6 163.105 12.2834   6
  10   0   6 186.453 14.9472   5
  11   0   6 0.16819 5.68352   5
  11   0   6 -2.5966 4.78863   6
  12   0   6 28.8219 6.36270   5
  12  -1  -6 4.54763 4.62005   5
  11  -1  -6 85.8826 10.0310   5
  10  -1  -6 349.145 22.2289   5
 -10   1   6 353.933 18.8526   2
   9  -1  -6 516.165 29.7532   5
  -9   1   6 533.178 26.1804   2
   8  -1  -6 83.1732 11.9580   5
   8  -1  -6 74.5578 6.86752   4
  -8   1   6 79.7336 7.96452   2
   7  -1  -6 30.8897 7.85655   5
  -7   1   6 31.4751 5.04733   2
   6  -1  -6 4.01769 5.78500   5
   6  -1  -6 7.70158 3.43040   4
  -6   1   6 5.99893 3.10179   2
   5  -1  -6 155.766 16.6999   5
   5  -1  -6 131.123 8.91320   4
  -5   1   6 130.202 8.40561   2
  -4   1   6 515.881 23.7421   2
  -3   1   6 116.336 7.81985   2
   2  -1  -6 1495.91 63.9645   7
  -2   1   6 1388.71 62.0013   2
   1  -1  -6 1430.50 63.4936   7
   0  -1  -6 7.22898 4.30039   7
   0   1   6 11.3858 3.80756   1
  -1  -1  -6 5.73914 4.11045   7
   1   1   6 7.76891 3.30408   3
   1   1   6 8.61874 4.02656   1
  -2  -1  -6 450.606 27.1105   7
   2   1   6 494.813 25.5825   1
  -3  -1  -6 230.280 15.3715   7
   3   1   6 239.082 16.3148   1
  -4  -1  -6 695.741 35.8862   7
   4   1   6 737.444 38.2670   1
  -5  -1  -6 315.230 19.8830   7
   5   1   6 304.981 22.0287   1
  -6  -1  -6 698.182 35.5216   7
   6   1   6 633.728 31.3566   6
   6   1   6 647.052 38.7002   1
  -7  -1  -6 5.37434 7.68972   7
   7   1   6 4.57400 4.67910   6
   7   1   6 -2.8629 6.58490   1
   7   1   6 6.89649 5.74577   5
  -8  -1  -6 224.669 23.7760   7
   8   1   6 248.106 23.5650   1
   8   1   6 250.613 17.4196   5
   8   1   6 242.846 15.4435   6
   9   1   6 4.91529 6.12063   5
   9   1   6 6.39347 9.03640   1
   9   1   6 7.98364 4.99003   6
  10   1   6 111.736 13.1250   5
  10   1   6 97.4224 9.91475   6
  11   1   6 58.6653 8.91551   5
  12   1   6 14.7352 5.80841   5
  12  -2  -6 7.63721 4.87132   5
  11  -2  -6 26.2185 6.44647   5
 -11   2   6 40.0543 5.19299   2
  10  -2  -6 70.7437 10.8817   5
   9  -2  -6 54.6090 9.25573   5
  -9   2   6 66.5876 8.01261   2
   8  -2  -6 55.5542 9.39270   5
   8  -2  -6 52.1086 5.95795   4
  -8   2   6 44.5587 6.35212   2
   7  -2  -6 93.0616 7.73092   4
   7  -2  -6 88.5342 11.9377   5
  -7   2   6 108.168 8.62296   2
   6  -2  -6 24.6776 4.43056   4
   6  -2  -6 35.1607 7.81988   5
  -6   2   6 31.3561 4.85901   2
   5  -2  -6 57.5526 8.55629   5
   5  -2  -6 48.0899 5.66860   4
  -5   2   6 56.1488 6.08532   2
  -4   2   6 11.3890 3.26201   2
  -3   2   6 4.43195 2.85961   2
   2  -2  -6 2580.11 107.517   7
  -2   2   6 2345.54 105.109   2
   1  -2  -6 3839.71 158.174   7
  -1   2   6 3517.25 156.385   1
   0  -2  -6 110.937 9.68786   7
   0   2   6 122.237 8.52152   1
  -1  -2  -6 1.93827 5.95793   7
   1   2   6 3.14085 2.73973   3
   1   2   6 3.42615 3.13614   1
  -2  -2  -6 733.906 35.3450   7
   2   2   6 715.038 35.6611   1
  -3  -2  -6 126.787 11.4539   7
   3   2   6 133.316 11.6201   1
  -4  -2  -6 866.072 42.9606   7
   4   2   6 901.199 45.3216   1
  -5  -2  -6 1131.44 52.6310   7
  -5  -2  -6 996.905 47.4892   2
   5   2   6 1158.60 55.8649   1
   5   2   6 1088.03 49.0616   6
  -6  -2  -6 68.4393 10.3921   7
  -6  -2  -6 61.1439 6.96610   2
   6   2   6 63.8904 11.9928   1
   6   2   6 66.4508 7.42491   6
  -7  -2  -6 18.1234 7.77335   7
  -7  -2  -6 11.0911 7.80029   2
   7   2   6 7.65911 7.78249   1
   7   2   6 5.84260 4.62653   6
   7   2   6 2.07885 6.66300   5
  -8  -2  -6 54.6376 6.78508   2
   8   2   6 48.4666 12.5962   1
   8   2   6 33.9537 8.09220   5
   8   2   6 41.9143 6.94583   6
  -9  -2  -6 27.3692 6.23564   2
   9   2   6 27.1381 6.23091   6
   9   2   6 26.5274 7.59459   5
 -10  -2  -6 28.0674 6.43328   2
  10   2   6 14.1271 7.18834   5
  10   2   6 7.95659 4.86007   6
  11   2   6 229.062 21.5924   5
  12   2   6 32.1597 6.53420   5
  11  -3  -6 27.7929 7.45500   5
 -11   3   6 12.5007 4.27364   2
  10  -3  -6 10.4512 6.89992   5
 -10   3   6 18.0919 4.73887   2
   9  -3  -6 66.5930 9.65355   5
   8  -3  -6 172.755 18.9552   5
   7  -3  -6 598.861 31.9925   5
   7  -3  -6 587.521 27.9374   4
  -7   3   6 626.759 29.2635   2
   6  -3  -6 334.621 17.0265   4
   6  -3  -6 306.774 20.1771   5
  -6   3   6 347.512 17.5082   2
   5  -3  -6 7.90167 3.51408   4
  -5   3   6 17.2296 3.83923   2
   4  -3  -6 5.83258 3.66061   4
  -4   3   6 14.5881 3.76324   2
   1  -3  -6 50.3095 7.86885   7
  -1   3   6 50.1957 6.00070   2
   0  -3  -6 106.991 9.99693   7
   0  -3  -6 89.0908 6.47738   2
   0   3   6 88.0785 6.88248   1
   0   3   6 97.8336 9.88382   3
   0   3   6 91.2319 6.70520   2
  -1  -3  -6 333.602 19.2038   7
  -1  -3  -6 293.696 15.2852   2
   1   3   6 327.371 18.1117   3
   1   3   6 323.043 17.6382   1
  -2  -3  -6 47.1752 5.14395   2
  -2  -3  -6 43.4892 7.85811   7
   2   3   6 30.6175 6.22755   1
   2   3   6 39.6632 5.33278   3
  -3  -3  -6 697.694 34.8858   7
  -3  -3  -6 658.973 31.0245   2
   3   3   6 698.786 35.6032   1
  -4  -3  -6 68.6220 10.3967   7
  -4  -3  -6 56.5210 5.46393   2
   4   3   6 65.9167 10.7016   1
  -5  -3  -6 618.341 29.1934   2
  -5  -3  -6 630.095 34.0067   7
   5   3   6 639.316 30.5921   6
   5   3   6 683.809 36.9817   1
  -6  -3  -6 286.354 15.6885   2
  -6  -3  -6 288.061 20.5712   7
   6   3   6 312.098 15.5171   4
   6   3   6 306.351 16.8566   6
  -7  -3  -6 -2.6580 7.36933   7
  -7  -3  -6 3.22868 3.70040   2
   7   3   6 0.90817 7.84769   5
   7   3   6 3.10703 4.35374   6
   7   3   6 -2.2938 6.20979   1
   7   3   6 5.61458 3.42564   4
  -8  -3  -6 117.080 9.64400   2
   8   3   6 129.687 10.8407   6
   8   3   6 109.643 13.4938   5
  -9  -3  -6 0.28730 4.40842   2
   9   3   6 2.11099 4.75753   6
   9   3   6 -4.4884 7.04953   5
 -10  -3  -6 101.460 9.22349   2
  10   3   6 75.1506 10.5799   5
 -11  -3  -6 173.445 15.5785   2
  11   3   6 187.222 14.8697   5
  10  -4  -6 46.6631 7.54279   5
   9  -4  -6 78.8044 11.3830   5
  -9   4   6 100.069 8.88025   2
   8  -4  -6 65.6135 9.20999   5
  -8   4   6 44.8784 6.62281   2
   7  -4  -6 385.745 18.9788   4
   7  -4  -6 394.845 23.3518   5
   6  -4  -6 764.541 38.5101   5
   6  -4  -6 806.852 35.9211   4
   5  -4  -6 498.781 24.3339   4
   5  -4  -6 475.739 27.4114   5
  -5   4   6 620.378 51.9387   3
   4  -4  -6 4.24110 3.30940   4
  -4   4   6 5.09306 8.62159   3
   3  -4  -6 39.5689 5.26277   4
  -2   4   6 102.911 13.2030   3
  -2   4   6 87.2595 7.12966   2
  -1   4   6 666.420 36.5470   3
  -1   4   6 639.795 29.6029   2
   0  -4  -6 274.233 18.0559   7
   0  -4  -6 268.358 13.4473   2
   0   4   6 262.100 13.7476   2
   0   4   6 246.212 18.0980   3
  -1  -4  -6 122.555 8.18798   2
  -1  -4  -6 131.857 12.0515   7
   1   4   6 117.913 8.25286   2
   1   4   6 135.328 9.53589   1
   1   4   6 152.663 12.3954   3
  -2  -4  -6 0.21175 2.48950   2
  -2  -4  -6 2.52036 5.06701   7
   2   4   6 2.54000 4.55939   3
   2   4   6 2.67219 3.98796   1
  -3  -4  -6 31.9357 8.09856   7
  -3  -4  -6 24.7643 3.92078   2
   3   4   6 27.4130 6.72603   1
  -4  -4  -6 4.47347 5.69417   7
  -4  -4  -6 2.54115 2.65358   2
   4   4   6 -8.0722 3.97143   6
   4   4   6 9.80708 5.82389   1
   4   4   6 1.98060 3.08593   4
  -5  -4  -6 114.947 12.6666   7
   5   4   6 105.254 7.87564   4
   5   4   6 119.222 9.45734   6
   5   4   6 112.984 13.3693   1
  -6  -4  -6 121.437 8.46819   2
  -6  -4  -6 128.545 13.8108   7
   6   4   6 122.520 10.1201   6
   6   4   6 106.104 8.26147   4
   6   4   6 122.342 15.3055   1
  -7  -4  -6 381.122 19.5545   2
   7   4   6 366.493 18.5494   4
   7   4   6 396.978 20.9240   6
  -8  -4  -6 323.095 16.8788   2
   8   4   6 296.106 14.7375   4
   8   4   6 305.395 17.8227   6
  -9  -4  -6 84.6900 8.61311   2
 -10  -4  -6 -2.4704 3.76233   2
  10   4   6 -4.5281 10.1340   5
 -11  -4  -6 228.655 13.3399   2
 -12  -4  -6 84.1749 10.5571   2
 -10   5   6 19.4119 4.35129   2
   9  -5  -6 0.74128 6.35412   5
  -9   5   6 -1.4400 3.79706   2
   8  -5  -6 41.5521 8.37011   5
  -8   5   6 40.7703 8.15609   2
   7  -5  -6 4.84796 7.78143   5
  -7   5   6 -0.3441 4.34189   2
   6  -5  -6 261.686 19.3269   5
   6  -5  -6 279.959 15.0939   4
  -6   5   6 301.160 16.3562   2
   5  -5  -6 769.614 40.9601   5
   5  -5  -6 840.754 37.8323   4
  -5   5   6 866.409 38.3522   2
   4  -5  -6 435.536 21.6572   4
  -4   5   6 436.911 35.6419   3
  -4   5   6 436.426 21.8026   2
   3  -5  -6 94.3940 8.17978   4
  -3   5   6 108.313 8.22098   2
  -3   5   6 77.9579 14.7124   3
   2  -5  -6 201.698 12.3808   4
  -2   5   6 218.580 21.7043   3
  -2   5   6 212.273 12.1207   2
   1  -5  -6 278.991 15.6525   4
  -1   5   6 282.897 22.0763   3
  -1   5   6 305.888 15.3520   2
   0  -5  -6 186.742 10.7345   2
   0   5   6 185.737 16.9138   3
   0   5   6 188.646 10.8564   2
  -1  -5  -6 59.9998 6.11718   2
   1   5   6 65.1795 6.73127   2
   1   5   6 82.9685 12.8853   3
  -2  -5  -6 2852.48 127.710   7
  -2  -5  -6 2841.21 122.229   2
   2   5   6 2907.47 128.008   3
  -3  -5  -6 120.733 12.5579   7
   3   5   6 99.7165 11.4030   3
   3   5   6 109.248 8.17663   4
  -4  -5  -6 4.43919 6.35751   7
  -4  -5  -6 10.4364 3.40069   2
   4   5   6 11.1071 3.79230   4
  -5  -5  -6 8.65263 7.14320   7
  -5  -5  -6 4.43926 3.29452   2
   5   5   6 5.59344 3.61414   4
  -6  -5  -6 -0.6406 3.03032   2
   6   5   6 -3.1643 3.16411   4
  -7  -5  -6 468.639 27.6921   2
   7   5   6 517.708 23.9204   4
  -8  -5  -6 296.191 16.5615   2
   8   5   6 291.959 14.9238   4
  -9  -5  -6 141.048 10.3404   2
 -10  -5  -6 72.1385 7.65049   2
 -11  -5  -6 2.04115 3.58415   2
 -12  -5  -6 3.71835 3.99717   2
 -10   6   6 73.4386 8.95080   2
  -9   6   6 0.44690 6.02478   2
   8  -6  -6 71.9919 9.57799   5
   7  -6  -6 55.1552 9.79929   5
   7  -6  -6 70.0988 5.70558   4
  -7   6   6 89.5928 8.69443   2
   6  -6  -6 35.0022 4.98710   4
  -6   6   6 30.8954 5.75965   2
   5  -6  -6 4.77641 3.41376   4
  -5   6   6 3.97822 4.28828   2
   4  -6  -6 248.637 14.3168   4
  -4   6   6 251.072 14.8371   2
   3  -6  -6 137.809 9.77200   4
  -3   6   6 142.490 10.1858   2
  -3   6   6 148.975 26.2905   3
   2  -6  -6 56.0756 6.45516   4
  -2   6   6 59.1253 6.98655   2
  -2   6   6 39.7946 12.7233   3
   1  -6  -6 174.886 11.2812   4
  -1   6   6 159.164 14.1692   4
  -1   6   6 177.747 11.0838   2
  -1   6   6 181.817 19.9498   3
   0  -6  -6 127.005 9.51704   4
   0  -6  -6 122.142 8.93400   2
   0   6   6 135.247 10.7992   4
   0   6   6 131.998 16.7122   3
   0   6   6 133.705 9.18408   2
  -1  -6  -6 487.766 24.3697   2
   1   6   6 499.615 24.9294   2
   1   6   6 516.484 32.6562   3
  -2  -6  -6 803.832 35.7062   2
  -2  -6  -6 738.307 36.7439   4
   2   6   6 777.746 36.2384   4
   2   6   6 815.843 44.1931   3
   2   6   6 788.503 35.5097   2
  -3  -6  -6 11.3115 6.12000   4
  -3  -6  -6 15.3104 4.02132   2
   3   6   6 15.4343 9.22717   3
   3   6   6 16.4089 4.33532   4
  -4  -6  -6 80.6565 7.20723   2
   4   6   6 80.9749 7.67759   4
  -5  -6  -6 239.740 13.5224   2
   5   6   6 210.051 17.2673   4
  -6  -6  -6 0.50659 3.62551   2
   6   6   6 -0.9729 3.41625   4
  -7  -6  -6 14.4208 4.52490   2
   7   6   6 10.5724 3.97274   4
  -8  -6  -6 67.6442 7.73004   2
   8   6   6 59.5406 6.70083   4
  -9  -6  -6 519.611 24.0138   2
   9   6   6 431.567 20.8489   4
 -10  -6  -6 151.802 10.4304   2
 -11  -6  -6 134.296 10.5224   2
 -12  -6  -6 -3.0216 4.83470   2
  -9   7   6 29.9593 4.53707   2
  -8   7   6 2.89218 3.75060   2
  -7   7   6 213.938 13.3016   2
   6  -7  -6 348.212 17.4830   4
  -6   7   6 369.799 19.7024   2
   5  -7  -6 258.717 19.1137   6
   5  -7  -6 245.002 14.1020   4
  -5   7   6 262.610 15.5600   2
   4  -7  -6 3.88103 3.41679   4
  -4   7   6 -0.4603 4.14232   2
   3  -7  -6 387.424 20.4482   4
  -3   7   6 399.470 20.7507   2
   2  -7  -6 321.104 17.7029   4
  -2   7   6 298.507 32.3795   3
  -2   7   6 342.604 17.8606   2
   1  -7  -6 418.858 26.3750   4
  -1   7   6 427.220 21.2920   2
  -1   7   6 424.686 23.1357   4
  -1   7   6 392.356 33.7583   3
   0  -7  -6 143.235 10.4440   4
   0   7   6 139.840 11.4435   4
   0   7   6 128.766 20.0109   3
   0   7   6 139.555 10.0341   2
  -1  -7  -6 13.4632 4.21999   2
  -1  -7  -6 14.4767 4.87614   4
   1   7   6 8.62445 4.43801   2
   1   7   6 11.4641 4.88995   4
   1   7   6 30.2812 13.3344   3
  -2  -7  -6 -2.6128 4.22505   4
  -2  -7  -6 6.32341 3.38155   2
   2   7   6 3.92433 11.6070   3
   2   7   6 -1.4479 3.59442   4
   2   7   6 -0.1711 4.70248   2
  -3  -7  -6 477.717 24.7319   4
  -3  -7  -6 492.533 23.3775   2
   3   7   6 421.794 34.2331   3
   3   7   6 488.285 24.1479   4
  -4  -7  -6 65.4052 9.28160   4
  -4  -7  -6 58.2514 6.74013   2
   4   7   6 65.1638 7.39944   4
   5   7   6 147.072 10.5973   4
  -6  -7  -6 114.794 9.32933   2
   6   7   6 112.736 9.20827   4
  -7  -7  -6 10.6268 4.16966   2
   7   7   6 10.0355 3.98492   4
  -8  -7  -6 16.1812 4.80581   2
   8   7   6 29.6024 4.64504   4
  -9  -7  -6 218.199 12.9360   2
   9   7   6 184.407 10.3420   4
 -10  -7  -6 197.264 11.9350   2
 -11  -7  -6 44.7423 5.04372   2
  -8   8   6 28.7013 4.42997   2
  -7   8   6 21.9764 4.46286   2
  -6   8   6 132.842 10.2490   2
   5  -8  -6 13.3282 3.65491   4
   5  -8  -6 13.8394 5.94537   6
  -5   8   6 18.0935 5.25964   2
   4  -8  -6 1.12479 3.72009   4
  -4   8   6 -0.0310 4.10494   2
   3  -8  -6 43.3398 5.93614   4
  -3   8   6 29.0925 5.72675   2
   2  -8  -6 40.8824 6.16673   4
  -2   8   6 37.5546 6.14701   2
   1  -8  -6 655.448 32.1177   4
  -1   8   6 673.773 31.7933   2
  -1   8   6 656.688 33.1858   4
   0  -8  -6 385.446 20.8892   4
   0   8   6 406.456 20.5123   2
   0   8   6 373.060 39.7676   3
   0   8   6 381.203 21.5799   4
  -1  -8  -6 45.7466 6.91289   4
   1   8   6 65.2169 7.11063   2
   1   8   6 18.8867 24.8419   3
   1   8   6 32.5966 6.95357   4
  -2  -8  -6 46.5922 5.86612   2
  -2  -8  -6 43.7629 6.82286   4
   2   8   6 48.8249 7.01533   2
   2   8   6 42.1083 6.76867   4
   2   8   6 25.7751 22.7403   3
  -3  -8  -6 4.03586 3.92750   2
  -3  -8  -6 7.69410 5.27917   4
   3   8   6 7.68566 4.46823   4
  -4  -8  -6 55.4975 6.90305   2
  -4  -8  -6 53.1498 8.13914   4
   4   8   6 47.0866 6.87874   4
  -5  -8  -6 0.83004 6.98150   4
  -5  -8  -6 -3.0731 3.22795   2
   5   8   6 1.29235 3.89013   4
  -6  -8  -6 -0.4473 3.66291   2
   6   8   6 1.65972 3.61819   4
  -7  -8  -6 133.641 10.4024   2
   7   8   6 130.889 9.67252   4
  -8  -8  -6 13.0306 5.71893   2
   8   8   6 25.5171 4.81361   4
  -9  -8  -6 -0.7323 3.37286   2
   9   8   6 -0.4538 3.13136   4
 -10  -8  -6 60.0753 6.84917   2
 -11  -8  -6 77.0695 6.83535   2
  -7   9   6 56.8156 6.04245   2
  -6   9   6 10.5732 3.84470   2
   5  -9  -6 -0.2264 10.1362   6
   5  -9  -6 21.8852 3.82145   4
  -5   9   6 18.5565 4.98596   2
   4  -9  -6 105.826 8.28759   4
   4  -9  -6 103.648 10.4301   6
   3  -9  -6 143.182 10.2132   4
  -3   9   6 146.359 11.1789   2
  -2   9   6 0.71410 4.45946   2
   1  -9  -6 1093.71 48.7686   4
  -1   9   6 1024.27 49.5618   4
  -1   9   6 1052.56 48.2061   2
   0  -9  -6 348.173 19.1283   4
   0   9   6 325.426 19.6540   4
  -1  -9  -6 5.50722 4.25621   4
   1   9   6 9.54949 5.23608   4
   1   9   6 8.89357 5.53881   2
  -2  -9  -6 22.7099 5.85619   4
   2   9   6 19.4533 5.78949   4
  -3  -9  -6 4.90065 4.37994   2
  -3  -9  -6 -6.4611 4.36150   4
   3   9   6 -1.5279 4.21711   4
  -4  -9  -6 87.9985 8.26778   2
  -4  -9  -6 76.6035 10.0489   4
   4   9   6 75.9675 9.15345   4
  -5  -9  -6 522.769 25.8765   2
  -5  -9  -6 519.463 27.9255   4
   5   9   6 547.731 26.6633   4
  -6  -9  -6 15.4635 4.77185   2
   6   9   6 11.8257 4.58561   4
  -7  -9  -6 5.85745 4.06261   2
   7   9   6 6.47751 3.83457   4
  -8  -9  -6 17.8410 4.62809   2
   8   9   6 33.2484 4.79024   4
  -9  -9  -6 20.5175 4.44637   2
   9   9   6 20.1340 3.03854   4
 -10  -9  -6 9.46569 3.35695   2
  -6  10   6 99.6641 7.78485   2
  -5  10   6 30.4088 4.92023   2
   4 -10  -6 23.9559 5.59886   6
   4 -10  -6 37.0990 6.21985   4
  -4  10   6 26.2021 5.35289   2
   3 -10  -6 31.5253 4.91233   4
  -3  10   6 29.3638 5.62027   2
   2 -10  -6 23.7287 4.85245   4
  -2  10   6 16.9361 7.00285   2
   1 -10  -6 1.56745 3.44333   4
  -1  10   6 4.17888 7.38716   4
  -1  10   6 0.68447 4.57543   2
   0 -10  -6 15.5719 4.64944   4
   0  10   6 16.5091 6.30214   4
   0  10   6 17.2551 5.62163   2
  -1 -10  -6 11.7246 4.52063   4
   1  10   6 7.89187 6.44171   2
   1  10   6 6.95915 4.95155   4
  -2 -10  -6 322.553 18.3247   4
   2  10   6 308.388 18.3814   4
  -3 -10  -6 100.538 9.97050   4
   3  10   6 109.057 10.1703   4
  -4 -10  -6 3.91766 5.47221   2
  -4 -10  -6 -0.5244 5.07011   4
   4  10   6 13.7743 4.87366   4
  -5 -10  -6 22.4033 6.79278   4
  -5 -10  -6 18.0855 4.79303   2
   5  10   6 21.0182 5.03323   4
  -6 -10  -6 101.569 8.66158   2
   6  10   6 122.217 9.15378   4
  -7 -10  -6 61.7906 6.72727   2
   7  10   6 73.4095 6.77500   4
  -8 -10  -6 81.8754 8.40996   2
   8  10   6 96.7743 6.79285   4
  -9 -10  -6 -2.2992 3.42299   2
  -5  11   6 69.6366 7.60997   2
  -4  11   6 18.1591 3.99956   2
   3 -11  -6 29.2048 4.09071   4
   3 -11  -6 24.6286 5.13969   6
  -3  11   6 27.4754 6.82341   2
   2 -11  -6 48.4248 5.67547   4
  -2  11   6 43.6018 5.77566   2
   1 -11  -6 145.044 9.88410   4
  -1  11   6 120.337 9.98061   2
   0 -11  -6 22.5182 4.68857   4
   0  11   6 15.1708 6.14143   2
   0  11   6 33.9732 6.85420   4
  -1 -11  -6 241.700 14.6042   4
   1  11   6 241.945 15.1444   4
  -2 -11  -6 117.241 9.60582   4
   2  11   6 109.075 9.80183   4
  -3 -11  -6 60.9925 7.63785   4
   3  11   6 58.0366 7.15397   4
  -4 -11  -6 29.8733 8.17057   4
   4  11   6 32.7938 5.77450   4
   5  11   6 5.95218 3.84835   4
  -6 -11  -6 46.0262 8.46858   4
   6  11   6 35.9845 5.26046   4
   7  11   6 7.95631 3.29434   4
   8  11   6 2.57034 2.46623   4
   2 -12  -6 10.8370 4.83268   6
   1 -12  -6 23.0543 3.82441   4
   0 -12  -6 9.91457 3.53839   4
   0  12   6 -5.3924 6.26793   4
  -1 -12  -6 -2.4119 3.14182   4
   1  12   6 -2.5068 4.38027   4
  -2 -12  -6 9.43274 3.80448   4
   2  12   6 9.05391 4.25741   4
   3  12   6 53.2073 6.81486   4
   4  12   6 54.4354 6.19026   4
  -5 -12  -6 4.04546 4.51273   4
   5  12   6 7.96412 3.27726   4
   6  12   6 7.99125 2.82409   4
   7  12   6 3.10763 2.03304   4
   1 -13  -6 38.0321 4.50534   6
   1 -13  -6 42.2965 3.29717   4
   0 -13  -6 -0.8636 2.08685   4
   0 -13  -6 2.43933 2.32549   6
  -1 -13  -6 -1.2047 3.07933   4
  -2 -13  -6 36.7721 5.17490   4
   2  13   6 30.7844 5.48307   4
  -3 -13  -6 7.57843 2.88657   4
   3  13   6 1.06518 3.13406   4
  -4 -13  -6 8.07287 3.89096   4
   4  13   6 4.42137 2.77740   4
   5  13   6 47.8202 4.37835   4
   6  13   6 30.0311 2.95640   4
  -4 -13   7 13.9124 2.39718   4
  -3 -13   7 2.16648 2.00950   4
  -2 -13   7 1.72503 1.89328   4
  -1 -13   7 57.4172 4.06491   4
   7  12  -7 7.14836 1.92118   4
   6  12  -7 0.31620 2.45703   4
  -6 -12   7 5.07405 4.43978   4
   5  12  -7 -0.8988 3.00561   4
  -5 -12   7 5.21327 4.47184   4
   4  12  -7 -4.9592 3.71667   4
  -4 -12   7 0.82879 2.84336   4
   3  12  -7 8.71011 5.07246   4
  -3 -12   7 4.54585 3.22328   4
   2  12  -7 137.015 18.0348   4
  -2 -12   7 128.490 8.06020   4
  -2 -12   7 99.3302 8.09124   6
  -1 -12   7 73.0778 6.08581   4
  -1 -12   7 65.8699 7.05335   6
   0  12  -7 6.24986 4.46637   2
   0 -12   7 9.56236 3.56785   6
   0 -12   7 10.4763 3.00143   4
  -1  12  -7 53.6992 5.79827   2
   1 -12   7 53.7104 4.28394   4
   1 -12   7 52.6916 5.53317   6
  -2  12  -7 3.93956 3.81933   2
   2 -12   7 -3.0144 2.64262   6
  -3  12  -7 4.02880 3.95985   2
   3 -12   7 4.00677 2.66598   6
   4 -12   7 20.8203 3.06432   6
   8  11  -7 3.63131 1.94991   4
   7  11  -7 18.6159 4.99641   5
   7  11  -7 25.6553 3.88060   4
   6  11  -7 128.648 8.48881   4
  -6 -11   7 117.336 8.72436   4
   5  11  -7 182.864 11.2109   4
  -5 -11   7 169.054 11.0862   4
   4  11  -7 32.2081 5.74447   4
  -4 -11   7 31.0615 8.66739   4
   3  11  -7 110.382 9.91526   4
  -3 -11   7 77.4156 9.11217   6
  -3 -11   7 106.678 8.58720   4
   2  11  -7 -0.8785 6.47825   2
   2  11  -7 -6.9671 6.71661   4
  -2 -11   7 5.54278 4.50083   6
  -2 -11   7 7.53426 3.85802   4
   1  11  -7 13.1795 4.96956   2
  -1 -11   7 19.0281 6.85774   6
  -1 -11   7 22.7163 4.66207   4
   0  11  -7 41.9981 6.10900   2
   0 -11   7 55.4397 6.70935   4
   0 -11   7 57.7224 7.03767   6
  -1  11  -7 148.656 10.8382   2
   1 -11   7 152.388 10.5165   6
   1 -11   7 138.469 9.13063   4
  -2  11  -7 61.1974 6.89985   2
   2 -11   7 53.3828 6.83373   6
   2 -11   7 46.0258 5.00240   4
  -3  11  -7 21.7402 4.74679   2
   3 -11   7 26.4554 4.89551   6
  -4  11  -7 -2.3340 3.60769   2
   4 -11   7 -0.6201 3.23352   6
  -5  11  -7 35.2167 5.32900   2
   9  10  -7 1.43043 1.99989   4
   8  10  -7 0.29673 2.58001   4
   8  10  -7 4.03740 5.24007   5
   7  10  -7 8.67329 3.82226   4
  -7 -10   7 6.43688 7.10649   4
   6  10  -7 45.1522 6.18072   4
  -6 -10   7 38.2345 6.23584   4
   5  10  -7 137.682 10.6158   4
  -5 -10   7 141.234 10.5280   4
   4  10  -7 38.0071 6.32440   4
  -4 -10   7 41.2820 6.32242   4
   3  10  -7 13.0370 5.79458   4
  -3 -10   7 9.91488 4.94682   4
  -3 -10   7 6.50754 5.62753   6
   2  10  -7 -6.8189 5.86826   4
   2  10  -7 5.22214 6.96111   2
  -2 -10   7 6.21970 4.27721   4
  -2 -10   7 33.0261 33.6262   1
  -2 -10   7 0.55875 4.44848   6
   1  10  -7 -0.5254 8.19193   4
   1  10  -7 0.83820 4.64144   2
  -1 -10   7 4.72471 3.96377   4
  -1 -10   7 3.49359 4.55813   6
   0  10  -7 85.1420 9.16997   2
   0 -10   7 89.7649 8.03281   4
   0 -10   7 82.5150 8.53817   6
  -1  10  -7 209.914 14.4284   2
   1 -10   7 216.470 14.3734   6
   1 -10   7 241.308 13.1185   4
  -2  10  -7 204.311 12.9802   2
   2 -10   7 188.422 13.2405   6
   2 -10   7 190.776 11.1277   4
  -3  10  -7 50.1639 6.79141   2
   3 -10   7 46.6465 5.95771   4
   3 -10   7 40.2869 6.19063   6
  -4  10  -7 25.9652 5.68984   2
   4 -10   7 19.9869 4.91198   6
  -5  10  -7 9.51406 4.98847   2
   5 -10   7 15.7802 4.42195   6
  -6  10  -7 40.9095 5.24876   2
   6 -10   7 46.4975 5.92593   6
  10   9  -7 76.3380 9.72905   5
   9   9  -7 8.39691 4.56917   5
   9   9  -7 18.8381 3.53246   4
   8   9  -7 4.03471 5.49413   5
   8   9  -7 4.78967 3.62358   4
  -8  -9   7 5.90399 6.05797   2
   7   9  -7 19.2455 4.68063   4
  -7  -9   7 18.4269 6.57947   2
  -7  -9   7 1.72029 6.39882   4
   6   9  -7 21.5448 5.37618   4
  -6  -9   7 22.7271 6.39713   4
   5   9  -7 11.6289 5.22481   4
  -5  -9   7 9.91464 5.23190   4
   4   9  -7 223.747 14.8924   4
  -4  -9   7 237.660 14.9954   4
   3   9  -7 18.5646 6.09463   2
   2   9  -7 141.073 11.1221   2
   2   9  -7 159.375 12.6530   4
  -2  -9   7 145.383 11.5654   6
  -2  -9   7 146.195 11.0934   4
   1   9  -7 5.69982 4.81678   2
   1   9  -7 12.1044 7.37368   4
  -1  -9   7 2.05608 4.03751   4
  -1  -9   7 7.60988 12.0508   1
  -1  -9   7 0.65711 4.50011   6
   0   9  -7 153.918 11.5926   2
   0  -9   7 152.385 11.4398   6
   0  -9   7 147.258 10.5630   4
  -1   9  -7 140.559 11.3740   2
   1  -9   7 129.610 14.8628   6
   1  -9   7 149.488 10.6952   4
   1  -9   7 114.309 24.2035   1
  -2   9  -7 70.1718 8.91218   2
   2  -9   7 75.9488 7.33527   4
   2  -9   7 75.9647 9.12269   6
  -3   9  -7 77.2319 9.05112   2
   3  -9   7 77.4912 8.98233   6
   3  -9   7 71.5821 6.65686   4
  -4   9  -7 66.4099 7.75118   2
   4  -9   7 44.8846 7.12951   6
  -5   9  -7 3.94672 4.64832   2
   5  -9   7 -0.9005 4.09329   6
  -6   9  -7 10.5112 4.79972   2
   6  -9   7 14.7775 4.89576   6
  -7   9  -7 28.4540 6.83152   2
   7  -9   7 32.9125 4.96343   6
   8  -9   7 65.4592 5.80891   6
  10   8  -7 201.363 10.4081   4
  10   8  -7 219.029 13.3493   5
 -10  -8   7 205.576 12.4207   2
   9   8  -7 78.7995 6.94839   4
   9   8  -7 65.7351 9.96682   5
  -9  -8   7 65.8073 8.12088   2
   8   8  -7 69.3914 7.65247   4
   8   8  -7 62.6154 9.62774   5
  -8  -8   7 73.5345 7.40043   2
   7   8  -7 183.371 12.3927   4
  -7  -8   7 184.765 12.1521   2
  -7  -8   7 177.784 14.3741   4
   6   8  -7 49.2707 6.81876   4
  -6  -8   7 28.0214 7.06327   4
  -6  -8   7 53.1620 6.52178   2
   5   8  -7 8.90983 5.04174   4
  -5  -8   7 -2.7142 4.38405   2
  -5  -8   7 2.98028 5.03800   4
   4   8  -7 35.4036 6.49111   4
  -4  -8   7 35.3662 6.69548   4
   3   8  -7 77.8731 9.22657   4
   3   8  -7 67.0764 8.64635   2
  -3  -8   7 79.0988 9.07851   6
  -3  -8   7 78.0711 8.66076   4
   2   8  -7 484.618 24.6884   2
   2   8  -7 504.274 25.7799   4
  -2  -8   7 486.488 24.8561   4
  -2  -8   7 487.241 24.7138   6
   1   8  -7 166.123 14.7604   4
   1   8  -7 197.667 12.7140   2
  -1  -8   7 185.142 12.5358   4
  -1  -8   7 196.368 13.4849   6
   0   8  -7 23.7487 5.48901   2
   0  -8   7 10.7393 9.77988   1
   0  -8   7 19.8165 4.89054   4
   0  -8   7 26.1421 5.92818   6
  -1   8  -7 45.3476 6.61956   2
   1  -8   7 32.5312 12.3847   1
   1  -8   7 52.4689 6.26697   4
   1  -8   7 57.3383 7.43553   6
  -2   8  -7 8.33680 4.79868   2
   2  -8   7 10.5475 3.89275   4
   2  -8   7 14.6749 5.46679   6
   2  -8   7 -3.4508 11.1281   1
  -3   8  -7 219.135 14.0875   2
   3  -8   7 210.797 12.2127   4
   3  -8   7 200.404 31.4873   1
   3  -8   7 231.300 14.8255   6
  -4   8  -7 120.248 10.3089   2
   4  -8   7 125.219 11.1069   6
   4  -8   7 109.955 7.31680   4
  -5   8  -7 73.8977 8.83566   2
   5  -8   7 78.5784 8.86573   6
  -6   8  -7 4.06657 4.46347   2
   6  -8   7 0.06226 4.21710   6
  -7   8  -7 9.63126 5.62596   2
   7  -8   7 18.6828 6.42979   6
   8  -8   7 -0.1621 3.68687   6
   9  -8   7 18.2011 3.79815   6
  11   7  -7 1.39141 3.75560   5
  10   7  -7 21.8994 3.37541   4
  10   7  -7 12.6740 5.63192   5
 -10  -7   7 24.6041 5.16095   2
   9   7  -7 12.4588 4.20740   4
   9   7  -7 20.1011 7.07664   5
  -9  -7   7 17.7285 4.12094   2
   8   7  -7 142.803 14.3750   5
   8   7  -7 138.823 10.6074   4
  -8  -7   7 146.012 13.7018   2
   7   7  -7 142.010 11.0832   4
  -7  -7   7 138.225 14.3835   4
  -7  -7   7 158.617 10.5201   2
   6   7  -7 6.06209 4.65901   4
  -6  -7   7 10.9405 4.08492   2
  -6  -7   7 5.63115 6.30404   4
   5   7  -7 47.1416 6.92815   4
  -5  -7   7 36.0179 5.49339   2
  -5  -7   7 41.9192 7.27875   4
   4   7  -7 19.9330 7.17122   2
   4   7  -7 17.8807 5.40944   4
  -4  -7   7 26.4619 5.03857   2
  -4  -7   7 19.2280 5.74044   4
   3   7  -7 141.638 12.2183   4
   3   7  -7 142.541 10.3379   2
  -3  -7   7 134.929 10.1516   2
  -3  -7   7 134.126 10.8037   4
   2   7  -7 338.591 36.5694   3
   2   7  -7 375.400 20.9939   4
   2   7  -7 402.448 20.1319   2
  -2  -7   7 383.863 21.7528   4
   1   7  -7 323.617 19.3724   4
   1   7  -7 343.562 42.2503   3
   1   7  -7 304.307 17.3118   2
   0   7  -7 466.287 23.2894   2
   0   7  -7 445.853 43.9705   3
   0  -7   7 450.396 32.0660   1
   0  -7   7 471.221 23.9339   6
   0  -7   7 471.343 24.3804   4
  -1   7  -7 65.7835 7.70122   2
  -1   7  -7 33.0063 16.8341   3
   1  -7   7 43.9193 11.8759   1
   1  -7   7 77.9113 11.2632   6
   1  -7   7 67.2311 7.03172   4
  -2   7  -7 65.7851 22.7880   3
  -2   7  -7 127.919 9.85278   2
   2  -7   7 115.928 17.3973   1
   2  -7   7 137.338 10.7402   6
   2  -7   7 133.087 8.95652   4
  -3   7  -7 34.2276 6.33281   2
   3  -7   7 46.3762 7.18273   6
   3  -7   7 22.2559 11.2518   1
   3  -7   7 44.5264 5.56659   4
  -4   7  -7 69.2211 8.03123   2
   4  -7   7 73.9407 9.29345   6
   4  -7   7 50.7060 14.2854   1
   4  -7   7 56.5652 6.26538   4
  -5   7  -7 188.804 12.9725   2
   5  -7   7 208.004 14.1029   6
  -6   7  -7 80.5263 10.8018   2
   6  -7   7 92.4538 9.87966   6
  -7   7  -7 -3.1070 4.94900   2
   7  -7   7 -1.2347 4.86340   6
  -8   7  -7 -0.3192 5.94945   2
   8  -7   7 4.53106 5.05590   6
   9  -7   7 0.54206 3.54046   6
  12   6  -7 18.7612 3.50589   5
  11   6  -7 6.38601 4.62115   5
 -11  -6   7 17.2621 3.78979   2
  10   6  -7 0.77974 2.86175   4
  10   6  -7 2.65493 7.59066   5
 -10  -6   7 -0.0619 3.39561   2
   9   6  -7 4.82312 4.07086   4
   9   6  -7 0.96367 6.41081   5
  -9  -6   7 -0.4524 3.76053   2
   8   6  -7 177.437 12.3055   4
  -8  -6   7 170.783 11.6904   2
   7   6  -7 37.4795 6.11182   4
  -7  -6   7 27.6500 4.92869   2
   6   6  -7 25.8844 5.70436   4
  -6  -6   7 28.8857 7.76153   4
  -6  -6   7 22.9046 4.69539   2
   5   6  -7 0.29692 4.24431   4
  -5  -6   7 0.48017 3.12330   2
   4   6  -7 9.63660 4.58385   4
   4   6  -7 9.47682 5.74670   2
  -4  -6   7 11.0295 5.24962   4
  -4  -6   7 7.92606 3.25923   2
   3   6  -7 63.4001 7.62972   2
   3   6  -7 81.4084 8.77614   4
  -3  -6   7 82.4766 8.49076   4
  -3  -6   7 69.5650 6.81571   2
   2   6  -7 15.5941 5.95749   4
   2   6  -7 3.47212 3.86369   2
   2   6  -7 6.34033 11.4649   3
  -2  -6   7 0.24481 4.08509   4
  -2  -6   7 0.85057 5.55979   2
   1   6  -7 119.570 21.7345   3
   1   6  -7 153.576 13.4617   4
   1   6  -7 144.503 10.2370   2
  -1  -6   7 144.049 10.2147   4
   0   6  -7 585.731 41.7277   3
   0   6  -7 650.397 29.7408   2
   0  -6   7 643.580 30.4155   6
   0  -6   7 627.679 29.6302   4
  -1   6  -7 264.445 27.6638   3
  -1   6  -7 319.842 16.5409   2
   1  -6   7 306.444 16.1878   4
   1  -6   7 328.046 24.8656   1
   1  -6   7 312.139 17.4578   6
  -2   6  -7 -2.5369 3.22661   2
  -2   6  -7 3.31489 10.9561   3
   2  -6   7 -2.4186 4.08309   6
   2  -6   7 0.50554 6.99792   1
   2  -6   7 -2.5550 3.06684   4
  -3   6  -7 -2.2862 13.2973   3
  -3   6  -7 2.33569 3.67277   2
   3  -6   7 2.44684 8.20422   1
   3  -6   7 -1.7484 3.35124   4
  -4   6  -7 502.556 45.4960   3
  -4   6  -7 570.323 27.8310   2
   4  -6   7 630.162 29.7028   6
   4  -6   7 582.007 38.0476   1
  -5   6  -7 1152.01 54.0096   2
   5  -6   7 1272.14 56.1250   6
   5  -6   7 1222.18 66.9253   1
  -6   6  -7 98.8602 9.66201   2
   6  -6   7 98.5256 10.4065   6
  -7   6  -7 168.811 12.4592   2
   7  -6   7 152.592 12.4026   6
   8  -6   7 -0.8742 4.74369   6
   9  -6   7 6.88314 4.83167   6
  10  -6   7 4.58737 3.62321   6
  12   5  -7 2.37114 2.97288   5
  11   5  -7 12.8144 5.54184   5
 -11  -5   7 19.8055 4.07192   2
  10   5  -7 6.68049 4.00730   4
  10   5  -7 10.9985 6.26378   5
 -10  -5   7 19.9793 4.73974   2
   9   5  -7 -2.8539 6.20717   5
   9   5  -7 1.83636 3.77183   4
  -9  -5   7 0.88550 3.80699   2
   8   5  -7 2.22655 7.65939   4
   8   5  -7 10.6980 13.1461   5
  -8  -5   7 7.18050 3.95072   2
   7   5  -7 77.6880 8.40180   4
  -7  -5   7 70.7383 7.40194   2
   6   5  -7 135.768 10.4944   4
  -6  -5   7 118.936 13.8374   4
  -6  -5   7 123.723 10.0559   2
   5   5  -7 726.444 35.1760   4
  -5  -5   7 709.030 34.5656   4
  -5  -5   7 700.690 32.8483   2
   4   5  -7 601.056 28.5145   4
  -4  -5   7 596.581 27.4817   2
  -4  -5   7 560.372 28.8021   4
   3   5  -7 0.07113 3.99820   4
  -3  -5   7 -0.6983 2.54481   2
  -3  -5   7 0.27766 3.93707   4
   2   5  -7 16.5148 4.46616   2
   2   5  -7 9.70515 6.37839   4
  -2  -5   7 14.8138 3.60126   2
   1   5  -7 926.419 41.0011   2
  -1  -5   7 858.067 40.2693   4
   0   5  -7 195.064 21.0573   3
   0  -5   7 205.767 12.4731   4
  -1   5  -7 272.115 24.2561   3
   1  -5   7 280.754 15.7712   6
   1  -5   7 284.968 21.6629   1
  -2   5  -7 20.0349 6.35472   2
   2  -5   7 17.1329 4.69972   6
   2  -5   7 18.1879 3.72259   4
   2  -5   7 15.0848 7.44468   1
  -3   5  -7 -2.6877 3.48653   2
  -3   5  -7 1.53884 9.62132   3
   3  -5   7 4.73010 3.12585   4
   3  -5   7 -2.3830 4.10975   6
   3  -5   7 6.89507 6.94503   1
  -4   5  -7 81.9765 17.4836   3
  -4   5  -7 96.0622 8.49923   2
   4  -5   7 111.344 15.4104   1
   4  -5   7 90.6377 9.18979   6
   4  -5   7 82.9521 7.02983   4
  -5   5  -7 2.85228 4.62318   2
  -5   5  -7 -13.140 17.8204   3
   5  -5   7 -1.5767 8.41449   1
   5  -5   7 -0.0687 4.31060   6
   6  -5   7 187.835 13.3867   6
   6  -5   7 172.342 15.4777   5
   6  -5   7 171.297 21.8394   1
   7  -5   7 120.004 15.2718   6
   7  -5   7 116.748 14.5880   5
   7  -5   7 125.694 21.5146   1
   8  -5   7 198.007 14.1411   6
   9  -5   7 2.22168 4.69233   6
  10  -5   7 0.88362 3.86566   6
  12   4  -7 34.7391 6.48659   5
 -12  -4   7 25.8569 4.98663   2
  11   4  -7 128.077 12.0860   5
 -11  -4   7 138.641 9.30774   2
  10   4  -7 58.4198 9.43244   5
 -10  -4   7 46.3157 6.11696   2
   9   4  -7 20.6316 7.74557   5
   9   4  -7 14.8352 4.28526   4
  -9  -4   7 12.2545 4.11892   2
   8   4  -7 2.79737 4.14700   4
   8   4  -7 0.50196 6.95510   5
  -8  -4   7 6.06100 3.94997   2
   7   4  -7 42.9421 6.47497   4
  -7  -4   7 33.1309 5.36098   2
   6   4  -7 714.388 33.3663   4
  -6  -4   7 690.683 32.6936   2
   5   4  -7 1040.88 47.0211   4
  -5  -4   7 1000.14 48.2335   4
  -5  -4   7 1068.38 46.3987   2
   4   4  -7 1000.41 46.6948   4
  -4  -4   7 1085.14 48.7945   4
  -4  -4   7 1029.78 45.9700   2
   3   4  -7 54.0371 6.00130   2
   3   4  -7 50.6592 6.53519   4
  -3  -4   7 45.5220 5.03821   2
   2   4  -7 177.573 10.6710   2
  -2  -4   7 177.887 10.0419   2
   1   4  -7 5.82244 8.03900   3
   1   4  -7 3.90691 3.75161   2
   0   4  -7 19.1299 3.98658   2
   0   4  -7 22.7411 9.48899   3
  -1   4  -7 853.003 47.1845   3
  -1   4  -7 852.759 38.4047   2
   1  -4   7 879.995 45.9976   1
  -2   4  -7 259.780 13.9411   2
  -2   4  -7 262.756 21.7879   3
   2  -4   7 293.256 21.1827   1
  -3   4  -7 1234.02 62.8652   3
  -3   4  -7 1186.60 53.4828   2
   3  -4   7 1331.02 63.0491   1
   3  -4   7 1162.95 53.6627   4
   3  -4   7 1230.94 55.4361   6
  -4   4  -7 3519.35 155.516   2
   4  -4   7 3737.59 159.184   5
   4  -4   7 3486.17 154.732   4
   4  -4   7 3824.78 157.383   6
   4  -4   7 3797.18 166.202   1
  -5   4  -7 902.222 53.4806   3
  -5   4  -7 902.637 41.8786   2
   5  -4   7 863.637 44.7164   5
   5  -4   7 967.324 52.5271   1
   5  -4   7 958.323 43.0957   6
   6  -4   7 1091.77 60.7370   1
   6  -4   7 1060.06 52.4650   5
   6  -4   7 1116.54 50.5411   6
   7  -4   7 344.023 22.2444   5
   7  -4   7 358.911 20.3074   6
   7  -4   7 312.170 31.4300   1
   8  -4   7 165.904 15.4031   5
   8  -4   7 171.442 26.0229   1
   8  -4   7 179.437 13.5390   6
   9  -4   7 76.9948 9.10471   6
   9  -4   7 78.3851 10.8421   5
  10  -4   7 11.2216 4.85604   6
  11  -4   7 5.08844 4.81650   6
  12   3  -7 0.29190 3.69493   5
 -12  -3   7 6.15162 3.27307   2
  11   3  -7 41.2314 7.58566   5
 -11  -3   7 68.4130 7.05961   2
  10   3  -7 -3.4535 5.41099   5
  10   3  -7 3.06948 3.06055   4
 -10  -3   7 0.19365 3.91702   2
   9   3  -7 8.22539 4.15298   4
   9   3  -7 18.6217 7.43264   5
  -9  -3   7 10.3245 4.42824   2
   8   3  -7 154.925 15.8926   5
   8   3  -7 125.792 10.2465   4
  -8  -3   7 137.521 10.1225   2
   7   3  -7 46.0624 6.48347   4
   6   3  -7 25.0351 5.10375   4
  -6  -3   7 22.0676 4.13570   2
   5   3  -7 409.212 20.6556   4
  -5  -3   7 405.924 19.8805   2
   4   3  -7 546.717 26.1880   4
   3   3  -7 80.0884 7.03998   2
  -3  -3   7 82.3163 6.29219   2
   2   3  -7 41.8231 4.99642   2
  -2  -3   7 38.1371 4.72291   2
   1   3  -7 203.189 11.4519   2
   0   3  -7 210.912 11.6196   2
   0   3  -7 204.657 18.3565   3
  -1   3  -7 630.289 34.4623   3
  -1   3  -7 520.983 28.8260   2
   1  -3   7 666.532 34.4839   1
  -2   3  -7 355.934 18.2943   2
  -2   3  -7 395.301 24.9374   3
   2  -3   7 412.865 25.2257   1
  -3   3  -7 929.953 44.7135   2
  -3   3  -7 1046.95 51.8006   3
   3  -3   7 1116.00 53.5088   1
  -4   3  -7 1809.75 81.4269   2
  -4   3  -7 1950.27 88.4458   3
   4  -3   7 1883.21 89.7197   1
   4  -3   7 1865.02 81.9359   6
  -5   3  -7 388.288 27.3319   3
   5  -3   7 425.516 21.4475   6
   5  -3   7 396.219 23.0390   5
   6  -3   7 89.9343 15.8122   5
   6  -3   7 100.709 15.1915   1
   6  -3   7 98.4006 9.63796   6
   7  -3   7 76.3312 9.27912   6
   7  -3   7 68.9743 10.1576   5
   7  -3   7 56.4322 13.3109   1
   8  -3   7 224.326 14.8775   6
   8  -3   7 198.592 16.7321   5
   8  -3   7 220.204 25.3516   1
   9  -3   7 31.3872 17.2603   1
   9  -3   7 55.8296 7.60765   6
   9  -3   7 60.3224 9.71851   5
  10  -3   7 209.254 13.4389   6
  10  -3   7 211.925 16.2845   5
  11  -3   7 8.40267 4.06782   6
  12   2  -7 -5.2783 3.87034   5
 -12  -2   7 4.14555 3.48714   2
  11   2  -7 41.1584 7.60533   5
 -11  -2   7 51.6723 6.29633   2
  10   2  -7 79.4899 11.4823   5
 -10  -2   7 93.3388 8.83448   2
   9   2  -7 28.0545 4.75019   4
   9   2  -7 36.0143 9.01928   5
  -9  -2   7 35.6681 5.74370   2
   8   2  -7 1.41121 3.68332   4
   8   2  -7 6.08161 6.88933   5
  -8  -2   7 2.16063 3.46174   2
   7   2  -7 -3.3856 6.65126   5
   7   2  -7 4.57734 4.12322   4
  -7  -2   7 0.25138 3.03464   2
   6   2  -7 60.8586 6.90662   4
  -6  -2   7 50.7705 5.84855   2
   5   2  -7 21.9718 4.82710   4
  -5  -2   7 31.7226 4.41950   2
   4   2  -7 1479.95 66.7840   4
  -4  -2   7 1579.60 66.3687   2
   3   2  -7 18.5517 4.15988   2
  -3  -2   7 21.2821 3.43943   2
   2   2  -7 1.56743 3.35561   2
  -2  -2   7 5.05242 2.81579   2
   1   2  -7 392.693 19.1414   2
   0   2  -7 32.9530 4.24712   2
   0  -2   7 20.8497 7.78815   3
  -1   2  -7 426.029 23.9767   2
  -1   2  -7 502.025 27.6568   3
   1  -2   7 541.779 28.7136   1
   1  -2   7 498.393 28.4399   3
  -2   2  -7 905.389 45.5082   3
   2  -2   7 1002.40 48.0956   1
   2  -2   7 920.736 46.1283   3
  -3   2  -7 1247.53 59.5760   3
   3  -2   7 1320.65 63.0678   1
  -4   2  -7 324.349 19.9167   3
   4  -2   7 306.946 16.9936   6
   4  -2   7 342.621 23.3044   1
  -5   2  -7 241.690 17.0603   3
   5  -2   7 243.866 14.3478   6
   5  -2   7 248.642 20.9575   1
   5  -2   7 228.579 15.9761   5
   6  -2   7 52.0161 8.31518   5
   6  -2   7 52.2630 13.1149   1
   6  -2   7 60.8113 7.36533   6
   7  -2   7 66.3584 9.76314   5
   7  -2   7 77.0275 8.81333   6
   7  -2   7 55.1968 13.1811   1
   8  -2   7 235.379 17.5723   5
   8  -2   7 231.945 15.6352   6
   9  -2   7 253.716 18.5279   5
   9  -2   7 241.240 26.1040   1
   9  -2   7 272.672 16.5600   6
  10  -2   7 199.642 13.7841   6
  10  -2   7 213.838 16.0449   5
  11  -2   7 90.4820 8.39875   6
  11  -2   7 91.7914 10.6007   5
  12   1  -7 0.26983 5.34993   5
  11   1  -7 25.0532 6.97868   5
 -11  -1   7 40.2217 5.69183   2
  10   1  -7 10.5960 6.83309   5
 -10  -1   7 9.63772 4.81645   2
   9   1  -7 25.9793 4.44892   4
   9   1  -7 36.6290 8.86178   5
  -9  -1   7 36.0477 6.09055   2
   8   1  -7 6.77193 6.84392   5
   8   1  -7 2.22517 3.68060   4
  -8  -1   7 -1.3535 3.59334   2
   7   1  -7 298.652 20.5666   5
   7   1  -7 303.579 15.9994   4
  -7  -1   7 279.777 15.7129   2
   6   1  -7 10.5885 6.62370   5
   6   1  -7 8.30417 4.10927   4
  -6  -1   7 8.47874 3.07153   2
   5   1  -7 447.986 22.0191   4
  -5  -1   7 444.841 21.2785   2
  -4  -1   7 1.25113 2.41603   2
   3   1  -7 1107.18 49.0661   7
  -3  -1   7 1080.74 47.7686   2
   2   1  -7 538.688 24.8550   2
  -2  -1   7 548.037 25.0661   2
   1   1  -7 1846.61 79.1094   2
  -1  -1   7 1850.03 86.5682   3
   0  -1   7 536.073 29.5733   3
   1  -1   7 610.468 30.5791   3
   1  -1   7 575.316 31.5146   1
   2  -1   7 159.339 11.0712   3
   2  -1   7 169.008 13.9754   1
   3  -1   7 692.986 37.3623   1
   4  -1   7 82.4551 11.6288   1
   5  -1   7 705.857 36.4465   5
   5  -1   7 783.280 43.0493   1
   5  -1   7 769.734 36.0133   6
   6  -1   7 348.832 19.3025   6
   6  -1   7 355.643 27.0015   1
   6  -1   7 349.383 20.8091   5
  -7   1  -7 34.4780 10.1455   7
   7  -1   7 43.8481 6.95993   6
   7  -1   7 36.3131 11.8343   1
  -8   1  -7 438.810 32.7069   7
   8  -1   7 474.131 25.2136   6
   8  -1   7 501.544 27.3777   5
   8  -1   7 465.530 35.4220   1
   9  -1   7 1.76456 5.34470   6
   9  -1   7 6.90013 10.5502   1
   9  -1   7 0.42611 6.53464   5
  10  -1   7 143.856 13.2866   5
  10  -1   7 117.335 10.6955   6
  11  -1   7 154.013 10.4684   6
  11  -1   7 160.836 13.5165   5
  12   0  -7 5.78734 3.68809   5
 -12   0   7 16.1477 4.79029   2
  11   0  -7 49.5024 7.70861   5
 -11   0   7 55.2774 6.90520   2
  10   0  -7 9.79285 6.39984   5
 -10   0   7 10.9603 4.53163   2
   9   0  -7 216.570 12.1741   4
   9   0  -7 253.510 18.4507   5
  -9   0   7 254.594 14.6570   2
   8   0  -7 119.747 8.70778   4
   8   0  -7 117.312 13.5235   5
  -8   0   7 122.488 9.52904   2
   7   0  -7 3.99545 3.89907   4
   7   0  -7 -2.5142 5.66955   5
  -7   0   7 0.35734 3.27984   2
   6   0  -7 109.367 8.63892   4
   6   0  -7 115.942 12.7072   5
  -6   0   7 116.318 8.24448   2
   5   0  -7 25.3357 7.67390   5
   5   0  -7 31.1657 5.16118   4
  -5   0   7 39.1063 4.79969   2
  -4   0   7 767.494 34.3995   2
   3   0  -7 10.8608 4.71816   7
  -3   0   7 12.0756 3.21346   2
   2   0  -7 499.137 24.7092   7
  -2   0   7 482.362 23.9979   2
   1   0  -7 551.095 26.5927   7
  -1   0   7 507.825 30.5064   3
   0   0   7 805.209 38.8599   1
   0   0   7 769.344 39.2466   3
   1   0   7 335.740 19.2381   3
   1   0   7 356.864 20.9602   1
   2   0   7 1639.45 75.5336   1
   3   0   7 129.366 12.5549   1
   4   0   7 256.680 19.2678   1
   5   0   7 10.2551 4.27219   6
   5   0   7 13.8591 7.96998   1
  -6   0  -7 671.506 36.9284   7
   6   0   7 711.388 40.9826   1
   6   0   7 645.025 33.4004   5
   6   0   7 655.688 32.1049   6
  -7   0  -7 174.936 17.6126   7
   7   0   7 181.769 14.6747   5
   7   0   7 190.409 20.1260   1
  -8   0  -7 243.139 24.2606   7
   8   0   7 270.323 18.5920   5
   8   0   7 273.171 25.9580   1
   8   0   7 272.352 16.7083   6
   9   0   7 373.876 32.1102   1
   9   0   7 395.223 24.8695   5
   9   0   7 381.962 21.5276   6
  10   0   7 12.5866 5.27172   6
  10   0   7 18.0898 7.24807   5
  11   0   7 192.457 14.1286   5
  11   0   7 181.659 11.9208   6
  12  -1  -7 6.62427 4.21680   5
  11  -1  -7 55.4148 7.94713   5
  10  -1  -7 116.810 12.2685   5
 -10   1   7 116.933 9.70070   2
   9  -1  -7 4.92328 6.57037   5
  -9   1   7 13.7198 4.99884   2
   8  -1  -7 0.99382 6.13607   5
   8  -1  -7 -1.0815 3.39694   4
  -8   1   7 3.76811 4.21130   2
   7  -1  -7 29.9170 5.04306   4
   7  -1  -7 25.8139 7.44942   5
  -7   1   7 42.6127 6.36092   2
   6  -1  -7 397.630 23.9144   5
   6  -1  -7 413.379 20.5537   4
  -6   1   7 432.165 20.6811   2
   5  -1  -7 315.394 20.2103   5
   5  -1  -7 327.689 16.5859   4
  -5   1   7 308.108 16.0744   2
   4  -1  -7 228.656 12.8513   4
  -4   1   7 225.209 12.1994   2
   3  -1  -7 301.567 16.5285   7
  -3   1   7 268.159 14.2419   2
   2  -1  -7 3.40434 4.44191   7
  -2   1   7 -0.3859 2.69971   2
   1  -1  -7 255.143 15.4613   7
   0  -1  -7 666.156 29.3309   2
   0  -1  -7 612.877 32.9276   7
   0   1   7 625.688 33.2375   3
   0   1   7 665.889 32.1239   1
  -1  -1  -7 519.559 26.0060   7
   1   1   7 477.656 24.4129   3
   1   1   7 488.237 26.2110   1
  -2  -1  -7 113.298 10.3347   7
   2   1   7 108.661 10.6411   1
  -3  -1  -7 408.258 23.4425   7
   3   1   7 424.931 25.0120   1
  -4  -1  -7 180.492 14.1432   7
   4   1   7 168.775 15.0890   1
  -5  -1  -7 16.7654 5.19835   2
  -5  -1  -7 14.3294 6.45018   7
   5   1   7 16.5772 7.52612   1
   5   1   7 18.8332 5.08395   6
  -6  -1  -7 294.520 20.9551   7
   6   1   7 286.429 19.0298   5
   6   1   7 297.383 25.1021   1
   6   1   7 294.098 16.8186   6
  -7  -1  -7 381.040 26.3839   7
   7   1   7 369.988 28.7442   1
   7   1   7 370.370 22.4235   5
   7   1   7 385.986 25.0456   6
  -8  -1  -7 13.8924 11.9366   7
   8   1   7 26.0471 10.9205   1
   8   1   7 37.8374 8.34357   5
   8   1   7 26.8956 6.14086   6
   9   1   7 62.4313 9.28608   5
   9   1   7 47.5021 7.16539   6
   9   1   7 54.7588 14.9211   1
  10   1   7 259.736 16.0607   6
  10   1   7 265.950 18.3558   5
  11   1   7 70.3757 8.45997   6
  11   1   7 91.3536 10.9973   5
  11  -2  -7 108.539 10.1242   5
 -11   2   7 103.428 8.18362   2
  10  -2  -7 101.832 15.9350   5
   9  -2  -7 5.28235 5.96171   5
   8  -2  -7 122.257 8.53395   4
   8  -2  -7 118.768 13.0150   5
  -8   2   7 127.798 9.96021   2
   7  -2  -7 77.1752 7.21055   4
   7  -2  -7 65.6221 9.91339   5
  -7   2   7 72.6797 7.74797   2
   6  -2  -7 265.932 14.3480   4
   6  -2  -7 256.447 17.4383   5
  -6   2   7 266.679 14.6766   2
   5  -2  -7 37.7244 5.20899   4
  -5   2   7 45.7144 5.50879   2
   4  -2  -7 5.27088 3.81549   4
  -3   2   7 94.4458 7.14249   2
  -2   2   7 1419.84 62.9958   1
   1  -2  -7 157.731 9.20653   2
   1  -2  -7 175.756 12.8087   7
  -1   2   7 153.321 10.4399   1
   0  -2  -7 93.1836 9.62848   7
   0  -2  -7 86.2853 6.40701   2
   0   2   7 89.6262 7.99184   1
  -1  -2  -7 104.039 10.0996   7
  -1  -2  -7 86.5841 6.24195   2
   1   2   7 87.5780 8.52642   1
   1   2   7 84.9836 7.42782   3
  -2  -2  -7 123.099 7.68024   2
  -2  -2  -7 131.350 11.3309   7
   2   2   7 112.315 13.7184   1
  -3  -2  -7 72.5433 10.2315   7
  -3  -2  -7 59.3357 6.94532   2
   3   2   7 63.3422 9.15255   1
  -4  -2  -7 14.7333 6.34280   7
  -4  -2  -7 13.7163 3.74879   2
   4   2   7 19.1830 6.86587   1
  -5  -2  -7 115.378 12.5606   7
  -5  -2  -7 95.3059 7.41446   2
   5   2   7 100.252 13.1959   1
  -6  -2  -7 3.60405 3.59163   2
  -6  -2  -7 7.57799 7.03086   7
   6   2   7 9.25447 5.00897   6
   6   2   7 6.22934 6.87274   1
   6   2   7 11.4259 3.62301   4
  -7  -2  -7 174.815 18.0381   7
  -7  -2  -7 196.842 12.0684   2
   7   2   7 190.820 16.0600   5
   7   2   7 208.036 20.9353   1
  -8  -2  -7 410.790 21.5126   2
  -8  -2  -7 426.555 30.3168   7
   8   2   7 439.619 23.0312   6
   8   2   7 433.035 25.0506   5
   8   2   7 423.425 32.1747   1
  -9  -2  -7 27.4758 6.05057   2
   9   2   7 14.5732 5.38440   6
   9   2   7 19.3803 7.84559   5
 -10  -2  -7 85.1234 9.97490   2
  10   2   7 76.2957 10.4243   5
  10   2   7 89.9067 9.14785   6
  11   2   7 1.29516 6.75284   5
  11  -3  -7 23.0343 5.81313   5
 -11   3   7 26.9095 5.15489   2
  10  -3  -7 107.853 11.3022   5
 -10   3   7 116.453 9.19472   2
   9  -3  -7 9.38410 6.16517   5
  -9   3   7 17.8673 5.56744   2
   8  -3  -7 53.5243 8.77294   5
   8  -3  -7 46.6734 5.55128   4
   7  -3  -7 202.140 16.5124   5
   7  -3  -7 227.173 12.6100   4
   6  -3  -7 370.144 18.8570   4
  -6   3   7 366.900 19.2706   2
   5  -3  -7 77.5503 7.39191   4
   5  -3  -7 64.8136 9.87124   5
  -5   3   7 87.1570 7.50290   2
   4  -3  -7 7.40345 3.64583   4
   3  -3  -7 391.898 19.6135   4
  -2   3   7 540.864 25.1992   2
   1  -3  -7 13.6437 5.73069   7
   1  -3  -7 8.64681 3.40884   2
  -1   3   7 11.1279 3.59797   2
  -1   3   7 4.85926 2.58698   1
   0  -3  -7 14.4764 3.47909   2
   0  -3  -7 18.9076 6.47324   7
   0   3   7 16.4290 4.14055   1
  -1  -3  -7 76.4560 9.44302   7
  -1  -3  -7 69.1736 5.75574   2
   1   3   7 61.8010 7.37676   1
   1   3   7 66.6778 7.72820   3
  -2  -3  -7 351.189 17.9307   2
  -2  -3  -7 357.322 22.1392   7
   2   3   7 407.114 24.2786   1
   2   3   7 385.482 18.4633   3
  -3  -3  -7 2.48986 2.77912   2
  -3  -3  -7 5.02378 5.51247   7
   3   3   7 2.99156 4.71514   1
  -4  -3  -7 -1.4136 2.55304   2
  -4  -3  -7 5.17666 5.66733   7
   4   3   7 0.68088 4.82349   1
   4   3   7 -2.7938 4.13970   6
  -5  -3  -7 2473.81 110.167   7
  -5  -3  -7 2337.39 104.284   2
   5   3   7 2532.04 105.647   6
   5   3   7 2383.47 104.735   4
   5   3   7 2465.97 113.121   1
  -6  -3  -7 1.49285 6.27362   7
  -6  -3  -7 0.59205 3.35442   2
   6   3   7 -2.2403 3.08959   4
   6   3   7 2.79928 6.60538   1
   6   3   7 2.99494 4.42500   6
  -7  -3  -7 662.242 30.9447   2
  -7  -3  -7 659.268 38.1049   7
   7   3   7 658.928 32.2234   6
   7   3   7 687.427 41.8575   1
   7   3   7 640.733 29.5057   4
  -8  -3  -7 42.2801 14.0079   7
  -8  -3  -7 95.1880 9.90950   2
   8   3   7 115.573 18.8982   1
   8   3   7 95.8203 9.65361   6
   8   3   7 72.8818 10.9892   5
  -9  -3  -7 110.907 10.0038   2
  10   3   7 28.7716 8.37521   5
 -11  -3  -7 -1.9041 4.65444   2
  10  -4  -7 12.9363 6.70740   5
 -10   4   7 25.6815 4.72491   2
   9  -4  -7 32.8932 8.33771   5
  -9   4   7 26.2885 5.61817   2
   8  -4  -7 15.5834 7.01979   5
  -8   4   7 28.4104 5.92448   2
   7  -4  -7 51.7395 6.15308   4
   7  -4  -7 44.4143 8.47789   5
  -7   4   7 50.4519 7.08083   2
   6  -4  -7 29.4955 5.00697   4
   6  -4  -7 20.6998 7.53192   5
  -6   4   7 21.1420 5.29236   2
   5  -4  -7 147.955 10.7838   4
   5  -4  -7 146.407 15.5517   5
  -5   4   7 86.0433 19.3104   3
  -5   4   7 142.875 10.2075   2
   4  -4  -7 3.41978 3.60872   4
  -4   4   7 9.87494 10.3224   3
  -4   4   7 0.68483 3.57714   2
   3  -4  -7 240.004 13.6379   4
  -3   4   7 254.199 22.9467   3
  -3   4   7 236.173 13.3641   2
   2  -4  -7 398.210 20.5462   4
  -2   4   7 437.868 28.9411   3
  -1   4   7 305.434 21.9870   3
  -1   4   7 303.209 15.6454   2
   0  -4  -7 235.300 17.1421   7
   0  -4  -7 217.585 12.1797   2
   0   4   7 233.653 17.3838   3
   0   4   7 238.646 12.5759   2
  -1  -4  -7 4.22314 5.52224   7
  -1  -4  -7 2.03085 2.67876   2
   1   4   7 1.55819 3.42002   2
   1   4   7 1.59592 3.44448   1
   1   4   7 3.47281 4.86253   3
  -2  -4  -7 10.8752 6.25144   7
  -2  -4  -7 11.5974 3.25933   2
   2   4   7 9.37077 5.13169   3
   2   4   7 12.4921 5.08594   1
  -3  -4  -7 768.170 35.2157   2
  -3  -4  -7 804.793 40.6241   7
   3   4   7 810.409 36.5747   6
   3   4   7 715.821 35.2779   4
   3   4   7 819.780 40.6945   1
  -4  -4  -7 108.687 12.9245   7
   4   4   7 128.804 13.2400   1
   4   4   7 126.295 10.0181   6
  -5  -4  -7 453.754 27.7206   7
  -5  -4  -7 438.884 21.7000   2
   5   4   7 430.396 28.8606   1
   5   4   7 441.966 21.5495   4
   5   4   7 463.060 22.9855   6
  -6  -4  -7 110.000 14.2994   7
  -6  -4  -7 123.266 8.99321   2
   6   4   7 133.613 8.87963   4
   6   4   7 118.566 15.8249   1
   6   4   7 136.144 10.7876   6
  -7  -4  -7 155.098 10.7784   2
  -7  -4  -7 164.843 18.8806   7
   7   4   7 133.488 17.3976   1
   7   4   7 165.932 12.0729   6
   7   4   7 156.537 9.62661   4
  -8  -4  -7 5.56657 4.32012   2
   8   4   7 6.59952 5.17135   6
   8   4   7 5.90437 3.14279   4
  -9  -4  -7 70.9298 8.29195   2
 -10  -4  -7 116.259 9.49418   2
 -11  -4  -7 41.9775 7.60697   2
 -10   5   7 8.18453 3.50245   2
   9  -5  -7 18.5398 9.16713   5
  -9   5   7 30.2356 5.14516   2
   8  -5  -7 362.174 26.4746   5
  -8   5   7 440.753 21.4694   2
   7  -5  -7 123.971 14.5524   5
   7  -5  -7 149.025 9.11795   4
  -7   5   7 149.154 11.1001   2
   6  -5  -7 1.99777 3.38497   4
   6  -5  -7 -0.8007 7.86958   5
  -6   5   7 5.49477 4.40154   2
   5  -5  -7 13.1058 4.09118   4
  -5   5   7 12.8187 4.72574   2
   4  -5  -7 28.2592 5.67175   4
  -4   5   7 44.5019 6.10828   2
  -4   5   7 17.1767 12.7708   3
   3  -5  -7 72.3447 7.43549   4
  -3   5   7 84.1703 7.78264   2
  -3   5   7 91.0425 18.2092   3
   2  -5  -7 12.2319 3.97224   4
  -2   5   7 8.25552 7.73395   3
  -2   5   7 5.65447 3.78919   2
   1  -5  -7 227.178 13.8199   4
  -1   5   7 248.747 21.0623   3
  -1   5   7 236.293 13.3293   2
   0  -5  -7 539.695 27.1884   4
   0  -5  -7 565.733 26.1358   2
   0   5   7 571.902 33.8966   3
   0   5   7 570.352 26.3616   2
  -1  -5  -7 211.215 11.8167   2
   1   5   7 219.005 17.8254   3
   1   5   7 215.089 12.2133   2
   1   5   7 203.380 12.8430   4
  -2  -5  -7 90.5486 12.5539   7
  -2  -5  -7 91.7076 7.47544   2
   2   5   7 102.903 8.83429   4
   2   5   7 93.9054 10.0564   2
  -3  -5  -7 -3.9487 4.89069   7
  -3  -5  -7 4.26107 2.83725   2
   3   5   7 6.26115 5.31941   3
   3   5   7 -1.6344 3.00984   4
  -4  -5  -7 108.304 7.94116   2
  -4  -5  -7 106.257 13.2748   7
   4   5   7 101.152 8.25841   4
  -5  -5  -7 182.491 11.1241   2
  -5  -5  -7 166.965 17.1622   7
   5   5   7 178.002 11.2195   4
  -6  -5  -7 389.012 20.0410   2
   6   5   7 383.256 19.5325   4
  -7  -5  -7 691.625 32.4530   2
   7   5   7 664.060 31.2481   4
  -8  -5  -7 -2.6105 3.88452   2
   8   5   7 1.67856 3.38048   4
  -9  -5  -7 113.351 9.44685   2
 -10  -5  -7 3.34773 3.85520   2
 -11  -5  -7 42.9389 5.94190   2
  -9   6   7 32.1718 4.74499   2
  -8   6   7 93.0221 8.66090   2
   7  -6  -7 192.807 9.93380   4
  -7   6   7 172.395 18.0252   2
   6  -6  -7 18.1932 4.20454   4
  -6   6   7 13.8265 5.01500   2
   5  -6  -7 6.15011 3.72870   4
  -5   6   7 6.39604 4.52611   2
   4  -6  -7 58.4350 7.13297   4
  -4   6   7 67.7444 8.07940   2
   3  -6  -7 2.40016 3.44186   4
  -3   6   7 1.31109 3.69625   2
  -3   6   7 7.19161 13.8078   3
   2  -6  -7 42.2530 5.63837   4
  -2   6   7 41.7240 5.94182   2
  -2   6   7 29.9552 9.55160   4
  -2   6   7 26.2238 12.2833   3
   1  -6  -7 535.421 26.6376   4
  -1   6   7 565.556 37.8948   3
  -1   6   7 560.941 26.2251   2
  -1   6   7 516.088 27.2863   4
   0  -6  -7 1312.49 58.6634   4
   0  -6  -7 1252.87 57.1392   2
   0   6   7 1257.38 58.7444   4
   0   6   7 1435.40 81.7792   3
   0   6   7 1342.69 57.8387   2
  -1  -6  -7 1143.92 50.4987   2
  -1  -6  -7 1139.67 51.7813   4
   1   6   7 1153.69 50.6146   2
   1   6   7 1178.45 60.3101   3
   1   6   7 1096.59 51.4116   4
  -2  -6  -7 176.930 13.1454   4
  -2  -6  -7 189.275 11.5250   2
   2   6   7 206.638 19.4964   3
   2   6   7 187.505 12.1830   2
   2   6   7 194.669 12.0527   4
  -3  -6  -7 5.06452 3.38187   2
   3   6   7 13.0848 14.4008   3
   3   6   7 2.74479 3.70820   4
  -4  -6  -7 50.8359 6.36560   2
   4   6   7 49.9662 6.40923   4
  -5  -6  -7 3.68043 3.62952   2
   5   6   7 0.38102 3.68944   4
  -6  -6  -7 137.129 9.99609   2
   6   6   7 112.925 9.47058   4
  -7  -6  -7 9.25350 4.44269   2
   7   6   7 7.66026 3.79510   4
  -8  -6  -7 178.109 12.2655   2
   8   6   7 180.901 10.9291   4
  -9  -6  -7 148.139 15.4130   2
 -10  -6  -7 -3.0563 3.70078   2
 -11  -6  -7 0.53094 3.22934   2
  -9   7   7 12.2135 4.76506   2
  -8   7   7 58.1026 6.80586   2
  -7   7   7 9.01752 4.53578   2
   6  -7  -7 7.03358 3.32393   4
  -6   7   7 6.89228 5.09729   2
   5  -7  -7 -1.5960 3.24128   4
  -5   7   7 -2.8861 3.98507   2
   4  -7  -7 55.6950 6.87916   4
  -4   7   7 52.5317 7.10192   2
   3  -7  -7 -0.7676 3.37967   4
  -3   7   7 2.16320 4.12259   2
   2  -7  -7 -0.5656 3.09973   4
  -2   7   7 -13.341 7.41639   4
   1  -7  -7 5.37660 3.63303   4
  -1   7   7 6.76428 4.31253   2
  -1   7   7 10.8051 5.64081   4
   0   7   7 718.306 34.2573   4
   0   7   7 707.910 33.0288   2
   0   7   7 677.417 46.8914   3
  -1  -7  -7 302.623 16.3163   2
  -1  -7  -7 333.745 18.0467   4
   1   7   7 292.470 28.7642   3
   1   7   7 309.152 16.8302   2
   1   7   7 317.925 17.7176   4
  -2  -7  -7 117.949 9.04448   2
  -2  -7  -7 124.445 10.7453   4
   2   7   7 129.597 10.8256   2
   2   7   7 107.192 20.1753   3
   2   7   7 133.786 10.2046   4
  -3  -7  -7 156.671 10.4984   2
  -3  -7  -7 141.804 12.0903   4
   3   7   7 152.150 11.3510   4
  -4  -7  -7 16.3914 7.39762   4
  -4  -7  -7 4.95815 3.87652   2
   4   7   7 9.53898 4.19721   4
  -5  -7  -7 3.90366 4.04280   2
   5   7   7 6.85106 4.14944   4
  -6  -7  -7 16.6329 4.67777   2
   6   7   7 20.4054 5.03264   4
  -7  -7  -7 1.48067 3.75956   2
  -8  -7  -7 497.615 25.0272   2
   8   7   7 498.087 23.7984   4
  -9  -7  -7 383.905 20.1120   2
 -10  -7  -7 -0.9500 3.35341   2
 -11  -7  -7 2.27822 3.04724   2
  -8   8   7 1.07159 2.99309   2
  -7   8   7 48.8825 5.96741   2
   6  -8  -7 -1.6728 3.47337   4
  -6   8   7 1.74408 4.09983   2
   5  -8  -7 416.858 21.2467   4
  -5   8   7 475.104 28.5438   2
   4  -8  -7 171.234 11.3454   4
  -4   8   7 180.405 12.3669   2
   3  -8  -7 63.9351 7.48067   4
  -3   8   7 78.0443 8.64331   2
   2  -8  -7 62.8938 7.57038   4
  -2   8   7 63.4766 7.89403   2
  -2   8   7 85.3157 11.3120   4
   1  -8  -7 2.58797 4.04298   4
  -1   8   7 3.91092 4.50936   2
  -1   8   7 11.4774 6.41539   4
   0  -8  -7 622.476 31.3119   4
   0   8   7 661.095 30.6106   2
   0   8   7 625.568 31.9057   4
  -1  -8  -7 74.7388 8.69702   4
   1   8   7 70.8591 8.16288   2
   1   8   7 78.7309 9.42540   4
   1   8   7 111.248 38.9371   3
  -2  -8  -7 51.7395 6.31265   2
  -2  -8  -7 74.4904 8.82878   4
   2   8   7 85.1735 9.09977   4
  -3  -8  -7 478.554 25.3465   4
  -3  -8  -7 466.286 23.5663   2
   3   8   7 488.120 24.8230   4
  -4  -8  -7 37.2138 5.56776   2
  -4  -8  -7 37.7853 7.92191   4
   4   8   7 44.8073 6.75312   4
  -5  -8  -7 -16.639 7.16293   4
  -5  -8  -7 1.16960 3.50334   2
   5   8   7 1.37176 3.91894   4
  -6  -8  -7 1.51854 3.94020   2
   6   8   7 5.35414 6.73785   4
  -7  -8  -7 35.2130 5.67137   2
   7   8   7 34.4355 5.42668   4
  -8  -8  -7 169.734 11.4937   2
   8   8   7 167.952 10.2045   4
  -9  -8  -7 23.5979 4.42615   2
   9   8   7 25.8907 3.34768   4
 -10  -8  -7 197.760 11.5154   2
 -11  -8  -7 87.1581 6.43800   2
  -7   9   7 5.72256 3.22897   2
  -6   9   7 52.5333 6.51847   2
   5  -9  -7 86.6663 8.26141   4
  -5   9   7 128.579 9.40390   2
   4  -9  -7 114.081 8.44369   4
   4  -9  -7 93.5309 11.7267   6
  -4   9   7 104.529 9.55031   2
   3  -9  -7 27.3375 5.08622   4
  -3   9   7 28.0124 5.64735   2
   2  -9  -7 77.6552 7.88987   4
  -2   9   7 62.6574 8.12577   2
  -1   9   7 54.0690 7.20634   2
  -1   9   7 48.3484 9.29706   4
   0  -9  -7 -0.9351 3.97525   4
   0   9   7 4.45584 4.79752   2
   0   9   7 0.36933 5.38878   4
  -1  -9  -7 7.31843 4.25491   4
   1   9   7 1.31337 5.02080   4
   1   9   7 -2.3731 5.60715   2
  -2  -9  -7 69.9058 9.06971   4
   2   9   7 90.3455 9.50786   4
  -3  -9  -7 406.461 21.8708   4
  -3  -9  -7 348.738 19.6509   2
   3   9   7 422.339 21.5621   4
  -4  -9  -7 1388.09 64.2286   4
   4   9   7 1444.18 69.5588   4
  -5  -9  -7 290.635 19.0239   4
  -5  -9  -7 288.881 16.4273   2
   5   9   7 318.078 17.3131   4
  -6  -9  -7 -2.3718 3.74019   2
   6   9   7 2.36451 3.78663   4
  -7  -9  -7 0.49776 3.53487   2
   7   9   7 -0.0032 3.48582   4
  -8  -9  -7 -0.7633 3.67713   2
   8   9   7 1.65940 4.61777   4
  -9  -9  -7 21.3973 5.86286   2
   9   9   7 25.7030 3.33759   4
 -10  -9  -7 65.4165 6.36486   2
  -6  10   7 7.11936 3.50044   2
  -5  10   7 7.81596 4.05175   2
   4 -10  -7 25.9348 3.70817   4
   4 -10  -7 21.5648 7.17162   6
  -4  10   7 28.3415 5.04417   2
   3 -10  -7 40.2768 5.41574   4
  -3  10   7 43.3035 6.33463   2
   2 -10  -7 54.5049 6.94219   4
  -2  10   7 62.0320 7.61279   2
   1 -10  -7 16.6235 4.71560   4
  -1  10   7 24.1966 5.95749   2
  -1  10   7 34.4546 8.04081   4
   0 -10  -7 21.4652 5.18217   4
   0  10   7 18.6885 6.17080   4
  -1 -10  -7 -0.9313 3.24682   4
   1  10   7 3.75047 4.67569   4
  -2 -10  -7 18.0439 5.31159   4
   2  10   7 15.8567 5.48391   4
  -3 -10  -7 67.8317 8.53479   4
   3  10   7 79.1005 8.51431   4
  -4 -10  -7 161.758 11.8387   2
  -4 -10  -7 202.242 13.7185   4
   4  10   7 190.265 12.5683   4
  -5 -10  -7 118.310 9.57124   2
  -5 -10  -7 143.320 16.8354   4
   5  10   7 143.581 10.1558   4
  -6 -10  -7 121.312 9.42435   2
   6  10   7 156.787 10.1573   4
  -7 -10  -7 10.0458 3.84277   2
  -8 -10  -7 2.94359 3.38258   2
   8  10   7 1.10905 2.36149   4
  -9 -10  -7 2.34736 4.43682   2
  -4  11   7 -1.6742 3.59077   2
   3 -11  -7 12.8826 3.03129   4
   3 -11  -7 13.8285 5.51664   6
  -3  11   7 14.4310 4.21052   2
   2 -11  -7 2.65305 3.23329   4
  -2  11   7 4.61320 5.31517   2
   1 -11  -7 9.08424 3.62182   4
  -1  11   7 10.6520 5.74791   2
  -1  11   7 16.6684 9.29853   4
   0 -11  -7 52.5412 6.70953   4
   0  11   7 52.2434 7.38117   4
  -1 -11  -7 27.0204 5.32576   4
   1  11   7 26.8505 8.30011   4
  -2 -11  -7 70.1511 7.84961   4
   2  11   7 61.7788 7.62664   4
  -3 -11  -7 -2.3526 3.77836   4
   3  11   7 0.34468 3.75502   4
  -4 -11  -7 -2.7075 4.30909   4
   4  11   7 3.91048 3.71204   4
   6  11   7 41.7099 5.15981   4
   7  11   7 -1.4230 2.48284   4
   8  11   7 -0.7482 1.85946   4
   2 -12  -7 4.98748 3.80610   6
   1 -12  -7 4.66340 2.82539   4
   0 -12  -7 58.5283 5.90167   4
   0  12   7 38.6526 6.88487   4
  -1 -12  -7 26.9594 4.41647   4
   1  12   7 18.7282 5.81252   4
  -2 -12  -7 11.0613 4.06504   4
   2  12   7 15.6257 4.32496   4
   3  12   7 7.46734 3.76559   4
   4  12   7 5.61776 3.31813   4
  -5 -12  -7 2.60304 4.48390   4
   5  12   7 0.13199 2.61374   4
   6  12   7 -1.3781 2.31023   4
   7  12   7 2.91195 1.94608   4
   1 -13  -7 1.96899 2.02411   4
   0 -13  -7 2.49424 3.34332   6
   0 -13  -7 -2.8286 1.69606   4
  -2 -13  -7 46.6189 4.52921   4
  -3 -13  -7 34.9031 4.54410   4
   4  13   7 10.2306 2.60360   4
   5  13   7 -0.4959 1.70560   4
  -3 -13   8 18.2563 2.53730   4
  -2 -13   8 -0.2206 1.59870   4
   6  12  -8 16.7372 3.58867   4
   5  12  -8 -0.7900 3.19376   4
  -5 -12   8 0.99655 2.48481   4
   4  12  -8 34.3594 4.94316   4
  -4 -12   8 35.6330 4.30871   4
   3  12  -8 39.2208 7.84694   4
  -3 -12   8 66.6122 5.38421   4
  -2 -12   8 47.2702 5.30897   4
  -1 -12   8 7.50812 5.24337   6
  -1 -12   8 4.91425 2.90537   4
   0  12  -8 10.4043 6.23185   2
   0 -12   8 1.41542 3.11744   6
   0 -12   8 2.97879 2.39381   4
  -1  12  -8 5.81569 5.64000   2
   1 -12   8 -1.3921 2.45108   4
   1 -12   8 1.90722 3.46248   6
  -2  12  -8 95.1976 8.24046   2
   2 -12   8 75.9434 6.04257   6
   3 -12   8 3.66036 2.39941   6
   8  11  -8 6.92496 2.20327   4
   7  11  -8 5.01684 3.10284   4
   7  11  -8 1.24950 5.53178   5
   6  11  -8 2.87590 3.12905   4
  -6 -11   8 2.57130 5.14352   4
   5  11  -8 5.09512 3.84194   4
  -5 -11   8 1.56107 3.54896   4
   4  11  -8 30.7823 5.71603   4
  -4 -11   8 36.4076 5.16562   4
   3  11  -8 116.785 10.4385   4
  -3 -11   8 133.192 12.9406   4
   2  11  -8 29.2294 7.57276   4
   2  11  -8 18.9596 8.14684   2
  -2 -11   8 38.0006 5.30991   4
  -2 -11   8 22.6170 5.43509   6
   1  11  -8 23.4724 5.19553   2
  -1 -11   8 33.7793 5.12096   4
  -1 -11   8 24.7257 4.85046   6
   0  11  -8 18.6530 4.83652   2
   0 -11   8 20.5033 4.22248   4
   0 -11   8 19.6193 4.59119   6
  -1  11  -8 29.1387 5.21249   2
   1 -11   8 29.7989 3.99199   4
   1 -11   8 29.0867 4.96433   6
  -2  11  -8 66.6682 7.05041   2
   2 -11   8 52.6194 4.57842   4
   2 -11   8 54.9187 6.70093   6
  -3  11  -8 41.4604 6.13223   2
   3 -11   8 34.4886 4.81997   6
  -4  11  -8 3.47509 3.97873   2
   4 -11   8 0.94027 2.70635   6
   5 -11   8 37.3357 4.24856   6
   9  10  -8 1.40351 1.67405   4
   8  10  -8 41.7537 4.98369   4
   8  10  -8 33.0489 5.59837   5
   7  10  -8 47.6515 5.72883   4
   7  10  -8 39.9823 6.44705   5
  -7 -10   8 40.7330 6.24969   4
   6  10  -8 97.7251 8.20783   4
  -6 -10   8 85.8854 8.38521   4
   5  10  -8 162.254 11.6778   4
  -5 -10   8 187.937 13.2565   4
   4  10  -8 -5.3541 4.47598   4
  -4 -10   8 4.35966 4.18917   4
   3  10  -8 272.578 16.7688   4
  -3 -10   8 264.368 15.4963   4
   2  10  -8 74.3257 8.67998   2
   2  10  -8 100.054 11.5260   4
  -2 -10   8 98.4844 8.60613   4
  -2 -10   8 98.8599 9.67645   6
   1  10  -8 12.4447 7.33869   2
   1  10  -8 6.47635 15.1254   4
  -1 -10   8 17.2360 5.36096   6
  -1 -10   8 22.5686 4.90883   4
   0  10  -8 125.438 14.0844   2
   0 -10   8 148.124 10.0214   4
   0 -10   8 127.652 10.1533   6
  -1  10  -8 31.1361 6.29827   2
   1 -10   8 32.9251 5.17027   4
   1 -10   8 35.7612 5.97707   6
  -2  10  -8 72.1320 8.50469   2
   2 -10   8 63.3446 6.22219   4
   2 -10   8 58.6882 7.47814   6
  -3  10  -8 11.5833 4.98031   2
   3 -10   8 13.4367 3.00096   4
   3 -10   8 13.2088 4.57306   6
  -4  10  -8 36.7182 5.62278   2
   4 -10   8 36.0819 5.59574   6
  -5  10  -8 35.9772 5.34721   2
   5 -10   8 37.6218 5.26918   6
  -6  10  -8 8.88893 4.72327   2
   6 -10   8 4.22266 2.99756   6
   7 -10   8 17.2002 3.66389   6
   9   9  -8 5.11762 2.52290   4
   9   9  -8 0.98946 4.38409   5
   8   9  -8 6.52106 5.25469   5
   8   9  -8 9.03843 3.50560   4
   7   9  -8 164.888 10.4856   4
  -7  -9   8 138.549 11.6416   4
   6   9  -8 164.210 11.6614   4
  -6  -9   8 165.505 12.0953   4
   5   9  -8 379.639 20.8807   4
  -5  -9   8 397.099 20.9181   4
   4   9  -8 45.5578 7.23663   4
  -4  -9   8 51.5183 7.14859   4
   3   9  -8 142.429 12.1308   4
   3   9  -8 139.435 11.5885   2
  -3  -9   8 171.702 11.7565   4
   2   9  -8 122.447 9.99815   2
   2   9  -8 108.402 11.4460   4
  -2  -9   8 119.123 21.4768   1
  -2  -9   8 122.228 11.1909   4
  -2  -9   8 127.038 10.5215   6
   1   9  -8 15.0068 8.90233   4
   1   9  -8 23.9882 5.76189   2
  -1  -9   8 29.1163 8.15895   6
  -1  -9   8 14.5062 13.8463   1
   0   9  -8 8.19086 5.21760   2
   0  -9   8 5.62316 4.85999   6
   0  -9   8 6.04132 13.5612   1
   0  -9   8 1.63465 3.83586   4
  -1   9  -8 319.972 18.3682   2
   1  -9   8 335.789 18.6084   6
   1  -9   8 338.833 17.2311   4
   1  -9   8 231.819 32.6979   1
  -2   9  -8 228.043 14.6065   2
   2  -9   8 236.167 12.9449   4
   2  -9   8 226.746 14.6781   6
  -3   9  -8 30.9741 6.92904   2
   3  -9   8 26.9888 4.05629   4
   3  -9   8 22.2583 5.75591   6
  -4   9  -8 21.1118 5.43959   2
   4  -9   8 20.2367 5.23297   6
  -5   9  -8 126.495 10.1669   2
   5  -9   8 136.316 10.4224   6
  -6   9  -8 12.5782 4.52379   2
   6  -9   8 17.1833 4.86196   6
  -7   9  -8 20.3848 6.62595   2
   7  -9   8 10.8606 3.76517   6
   8  -9   8 39.0805 4.78287   6
  10   8  -8 184.204 9.21798   4
   9   8  -8 8.68131 3.53581   4
   9   8  -8 8.67894 5.27420   5
  -9  -8   8 13.1539 4.39574   2
   8   8  -8 -0.5955 3.48453   4
   8   8  -8 8.65559 6.15695   5
  -8  -8   8 -3.3036 4.04731   2
   7   8  -8 162.383 11.2207   4
  -7  -8   8 130.951 10.2944   2
  -7  -8   8 164.297 20.8302   4
   6   8  -8 128.596 10.6927   4
  -6  -8   8 132.624 12.0056   4
   5   8  -8 75.7225 8.81042   4
  -5  -8   8 50.3986 7.58473   2
  -5  -8   8 94.2159 9.65205   4
   4   8  -8 28.5599 6.30850   4
  -4  -8   8 34.3631 6.35389   4
   3   8  -8 40.1358 7.11527   4
   3   8  -8 24.0474 5.90143   2
  -3  -8   8 33.3188 6.20348   4
   2   8  -8 3.01288 5.51305   4
   2   8  -8 -0.6183 4.31652   2
  -2  -8   8 7.01476 4.71541   4
  -2  -8   8 1.63331 5.75860   6
   1   8  -8 39.8858 6.53938   2
   1   8  -8 45.0527 9.07674   4
  -1  -8   8 54.5864 15.0285   1
  -1  -8   8 45.6825 6.45489   4
  -1  -8   8 41.1349 6.79191   6
   0   8  -8 108.073 10.0434   2
   0  -8   8 68.0864 14.8473   1
   0  -8   8 109.558 9.84999   6
   0  -8   8 109.178 8.99214   4
  -1   8  -8 17.5290 5.60934   2
   1  -8   8 11.3453 5.16037   6
   1  -8   8 11.2055 4.19666   4
   1  -8   8 4.14283 10.9384   1
  -2   8  -8 394.787 20.4594   2
   2  -8   8 290.450 31.6108   1
   2  -8   8 377.439 20.6260   6
   2  -8   8 378.245 18.9154   4
  -3   8  -8 213.903 14.0554   2
  -4   8  -8 2.98429 4.65311   2
   4  -8   8 5.66683 4.56290   6
  -5   8  -8 46.0546 6.50934   2
   5  -8   8 46.8812 7.09926   6
  -6   8  -8 139.283 10.8610   2
   6  -8   8 146.601 11.1829   6
  -7   8  -8 17.5151 5.16179   2
   7  -8   8 12.4551 4.77290   6
   8  -8   8 30.6775 4.58857   6
   9  -8   8 14.8815 4.32828   6
  11   7  -8 14.2460 3.65184   5
  10   7  -8 51.9243 7.54347   5
  10   7  -8 41.7859 4.50516   4
 -10  -7   8 35.1654 4.56131   2
   9   7  -8 17.9143 8.15855   5
  -9  -7   8 24.1093 4.34703   2
   8   7  -8 12.5031 4.59459   4
   8   7  -8 13.3390 7.06241   5
  -8  -7   8 15.8970 4.45716   2
   7   7  -8 3.23567 4.19237   4
  -7  -7   8 5.97958 7.63826   4
  -7  -7   8 3.27822 4.11454   2
  -6  -7   8 31.3920 5.36553   2
  -6  -7   8 24.8274 8.05041   4
   5   7  -8 39.9900 6.85272   4
  -5  -7   8 47.7463 7.45024   4
  -5  -7   8 45.2962 5.88413   2
   4   7  -8 120.583 10.9118   4
  -4  -7   8 121.052 10.5981   4
  -4  -7   8 112.021 10.5584   2
   3   7  -8 187.313 12.2704   2
   3   7  -8 183.905 13.3314   4
  -3  -7   8 174.874 12.5490   4
   2   7  -8 4.82277 4.33128   2
  -2  -7   8 5.32598 6.22587   6
  -2  -7   8 7.45042 4.13271   4
   1   7  -8 36.2177 6.06974   2
   1   7  -8 21.8957 7.64951   4
   1   7  -8 33.6455 23.8783   3
  -1  -7   8 53.7408 6.99488   6
  -1  -7   8 31.9848 5.85056   4
   0   7  -8 37.8201 22.0142   3
   0   7  -8 76.0559 8.48591   2
   0  -7   8 71.0282 7.46900   4
   0  -7   8 56.1975 13.5348   1
   0  -7   8 84.0209 9.45969   6
  -1   7  -8 5.91280 5.20097   2
   1  -7   8 8.29997 4.91463   6
   1  -7   8 11.5606 9.46701   1
   1  -7   8 9.56878 4.15607   4
  -2   7  -8 102.609 9.54451   2
   2  -7   8 111.673 8.75310   4
   2  -7   8 119.432 10.2311   6
   2  -7   8 85.2633 16.2248   1
  -3   7  -8 364.312 19.6868   2
   3  -7   8 366.213 18.3721   4
   3  -7   8 347.320 30.2691   1
   3  -7   8 375.902 20.6998   6
  -4   7  -8 9.78024 4.85516   2
   4  -7   8 13.5604 5.51029   6
   4  -7   8 6.56245 3.34036   4
   4  -7   8 17.5549 14.5510   1
  -5   7  -8 7.60591 4.96513   2
   5  -7   8 -4.2970 17.6819   1
   5  -7   8 6.28728 4.87837   6
  -6   7  -8 107.737 10.0837   2
   6  -7   8 114.192 10.2771   6
  -7   7  -8 237.815 15.0239   2
   7  -7   8 270.672 15.9582   6
   8  -7   8 47.0763 6.55254   6
   9  -7   8 83.3098 7.13451   6
  11   6  -8 1.88133 4.28924   5
 -11  -6   8 -2.0535 3.52193   2
  10   6  -8 6.67187 3.05742   4
  10   6  -8 1.96638 5.02922   5
 -10  -6   8 7.87018 4.05163   2
   9   6  -8 62.8436 7.39213   4
   9   6  -8 93.1719 11.9480   5
  -9  -6   8 75.4039 7.56147   2
   8   6  -8 33.5684 5.98532   4
   8   6  -8 38.1716 9.14344   5
  -8  -6   8 50.8389 6.71965   2
   7   6  -8 60.4869 8.27512   4
  -7  -6   8 51.6070 6.46357   2
  -7  -6   8 42.6094 10.8191   4
   6   6  -8 49.3870 7.03337   4
  -6  -6   8 44.0912 5.94910   2
  -6  -6   8 43.6419 8.45287   4
   5   6  -8 240.736 15.1559   4
  -5  -6   8 235.572 15.9436   4
  -5  -6   8 257.277 15.3260   2
   4   6  -8 76.8800 9.42439   2
   4   6  -8 65.3797 8.57763   4
  -4  -6   8 82.2888 9.19220   4
  -4  -6   8 78.7761 7.48800   2
   3   6  -8 306.373 16.7374   2
   3   6  -8 291.274 17.6338   4
  -3  -6   8 316.204 17.5711   4
  -3  -6   8 313.576 16.1180   2
   2   6  -8 99.4869 10.3298   4
   2   6  -8 85.0045 8.44841   2
  -2  -6   8 103.308 8.83721   4
   1   6  -8 6.51958 4.28928   2
   1   6  -8 9.67442 7.48020   4
   1   6  -8 9.88486 12.0273   3
  -1  -6   8 5.03302 5.65211   6
  -1  -6   8 18.8216 4.81420   4
   0   6  -8 147.747 10.7614   2
   0  -6   8 155.644 11.7661   6
   0  -6   8 160.862 10.3877   4
  -1   6  -8 156.717 26.7616   3
  -1   6  -8 141.159 10.3228   2
   1  -6   8 133.691 17.0891   1
   1  -6   8 146.219 10.7954   6
   1  -6   8 130.839 9.68052   4
  -2   6  -8 16.1152 4.61234   2
  -2   6  -8 13.2434 15.5049   3
   2  -6   8 13.9547 8.80295   1
   2  -6   8 13.6916 4.17856   4
   2  -6   8 19.6712 5.54259   6
  -3   6  -8 27.5920 28.9588   3
  -3   6  -8 16.9885 4.77341   2
   3  -6   8 15.1483 5.26997   6
   3  -6   8 15.7909 4.41047   4
   3  -6   8 28.4125 12.0258   1
   4  -6   8 293.587 14.9489   4
   4  -6   8 314.671 18.1960   6
   4  -6   8 288.764 26.3824   1
  -5   6  -8 185.006 12.4197   2
   5  -6   8 179.635 13.6900   6
   5  -6   8 201.180 31.3792   1
  -6   6  -8 43.4457 6.77988   2
   6  -6   8 17.6700 15.0061   1
   6  -6   8 40.2246 7.24331   6
  -7   6  -8 6.34643 5.97527   2
   7  -6   8 13.0372 5.52746   6
   8  -6   8 102.842 10.0329   6
   9  -6   8 74.5667 7.95511   6
  10  -6   8 9.40623 3.47559   6
  12   5  -8 1.08806 3.07781   5
  11   5  -8 -3.6300 4.09135   5
 -11  -5   8 1.18282 3.07392   2
  10   5  -8 167.887 18.5846   5
  10   5  -8 138.878 8.61115   4
 -10  -5   8 156.841 10.2239   2
   9   5  -8 30.4938 5.34842   4
   9   5  -8 13.1003 7.30294   5
  -9  -5   8 21.1178 4.83387   2
   8   5  -8 99.0366 13.5067   5
   8   5  -8 94.5260 9.23156   4
  -8  -5   8 98.5877 9.10669   2
   7   5  -8 213.713 13.8674   4
  -7  -5   8 206.107 12.8274   2
   6   5  -8 382.081 20.2624   4
  -6  -5   8 383.846 19.3242   2
  -6  -5   8 332.195 21.6681   4
   5   5  -8 119.106 10.0936   4
  -5  -5   8 105.238 11.1141   4
  -5  -5   8 121.745 8.80395   2
   4   5  -8 25.4465 5.31090   4
   4   5  -8 18.3551 6.28581   2
  -4  -5   8 18.7417 3.82155   2
  -4  -5   8 16.2168 5.60078   4
   3   5  -8 213.405 12.5461   2
   3   5  -8 194.884 13.2455   4
  -3  -5   8 206.188 11.9256   2
  -3  -5   8 210.586 13.1743   4
   2   5  -8 199.472 11.6956   2
  -2  -5   8 174.962 10.8226   2
  -2  -5   8 167.493 11.5384   4
   1   5  -8 120.452 18.7241   3
   1   5  -8 137.284 9.57990   2
  -1  -5   8 109.404 8.90098   4
   0   5  -8 19.4116 4.51945   2
   0   5  -8 6.55253 10.2165   3
   0  -5   8 19.7236 5.30912   6
   0  -5   8 17.4564 4.11141   4
  -1   5  -8 36.5146 12.6700   3
  -1   5  -8 41.2357 5.57820   2
   1  -5   8 41.5627 10.8479   1
   1  -5   8 37.9561 5.17358   4
   1  -5   8 37.2075 6.17156   6
  -2   5  -8 188.357 11.3561   2
  -2   5  -8 165.398 20.8114   3
   2  -5   8 167.947 10.4586   4
   2  -5   8 178.131 12.1794   6
  -3   5  -8 750.273 49.3300   3
  -3   5  -8 782.943 36.5863   2
   3  -5   8 841.207 37.9484   6
   3  -5   8 800.476 35.8700   4
   3  -5   8 808.737 46.5728   1
  -4   5  -8 122.566 9.43871   2
  -4   5  -8 63.1835 20.1692   3
   4  -5   8 128.337 17.6752   1
   4  -5   8 121.301 8.00888   4
   4  -5   8 103.263 10.0436   6
  -5   5  -8 11.8779 5.24322   2
   5  -5   8 10.2175 5.24208   6
   5  -5   8 11.8786 10.0738   1
  -6   5  -8 182.630 13.5044   2
   6  -5   8 219.308 14.4547   6
  -7   5  -8 19.3597 7.15438   2
   7  -5   8 30.8814 6.83685   6
   7  -5   8 26.5027 15.3461   1
   8  -5   8 76.8879 9.25230   6
   9  -5   8 80.0098 11.0551   6
  10  -5   8 26.4411 4.60788   6
  12   4  -8 0.06220 2.83588   5
  11   4  -8 -0.2040 4.87091   5
 -11  -4   8 -1.1538 2.88315   2
  10   4  -8 16.9291 6.69728   5
  10   4  -8 7.94468 3.03108   4
 -10  -4   8 19.8757 4.75982   2
   9   4  -8 3.53968 6.41989   5
   9   4  -8 0.52491 3.60390   4
  -9  -4   8 2.87050 4.56403   2
   8   4  -8 0.91472 4.94586   4
   8   4  -8 1.86071 6.79611   5
  -8  -4   8 3.79695 4.12493   2
   7   4  -8 561.894 27.2780   4
  -7  -4   8 524.092 26.5234   2
   6   4  -8 957.058 42.7022   4
  -6  -4   8 873.758 41.8235   2
  -6  -4   8 926.782 46.4401   4
   5   4  -8 151.129 11.2881   4
  -5  -4   8 158.553 10.0626   2
  -5  -4   8 164.381 13.4531   4
   4   4  -8 13.8738 4.62868   4
  -4  -4   8 11.2875 5.18122   4
  -4  -4   8 9.05845 3.17908   2
   3   4  -8 4.65662 5.13287   4
   3   4  -8 10.3666 4.01542   2
  -3  -4   8 12.4130 3.77127   2
  -3  -4   8 11.5932 4.58363   4
   2   4  -8 101.136 7.87938   2
  -2  -4   8 84.0198 8.40270   4
  -2  -4   8 95.2587 7.18014   2
   1   4  -8 347.845 17.4613   2
  -1  -4   8 329.608 17.4500   4
   0   4  -8 213.789 12.3157   2
   0   4  -8 211.238 20.9374   3
   0  -4   8 213.275 12.1546   4
  -1   4  -8 179.293 18.8796   3
  -1   4  -8 191.511 11.2164   2
   1  -4   8 187.308 17.6414   1
   1  -4   8 200.407 11.2273   4
  -2   4  -8 148.060 17.1682   3
  -2   4  -8 165.540 10.3180   2
   2  -4   8 170.725 11.1899   6
   2  -4   8 186.433 17.1590   1
   2  -4   8 160.845 9.66217   4
  -3   4  -8 197.013 20.4498   3
  -3   4  -8 206.633 12.1688   2
   3  -4   8 199.468 19.2664   1
   3  -4   8 193.075 12.7822   6
   3  -4   8 207.624 11.2156   4
  -4   4  -8 807.466 49.7437   3
  -4   4  -8 860.616 39.9631   2
   4  -4   8 821.217 38.3537   4
   4  -4   8 966.123 50.8070   1
   4  -4   8 934.772 41.1264   6
  -5   4  -8 272.145 16.7086   2
   5  -4   8 331.457 17.9986   6
   5  -4   8 323.075 26.9690   1
  -6   4  -8 617.989 33.0536   2
   6  -4   8 754.320 34.6763   6
   6  -4   8 705.764 36.8151   5
   6  -4   8 740.068 46.2165   1
   7  -4   8 55.1202 8.20490   6
   7  -4   8 72.6838 10.4391   5
   7  -4   8 42.3776 13.5065   1
   8  -4   8 3.85427 5.03145   6
   8  -4   8 5.98754 5.97874   5
   8  -4   8 6.63803 20.2813   1
   9  -4   8 -0.5600 4.75284   6
  10  -4   8 102.917 8.38935   6
  11  -4   8 220.372 13.4668   6
  12   3  -8 9.88804 3.58275   5
  11   3  -8 7.69756 5.25831   5
 -11  -3   8 2.15028 3.63538   2
  10   3  -8 9.61230 6.36314   5
  10   3  -8 9.35654 3.48054   4
 -10  -3   8 9.35691 4.14103   2
   9   3  -8 8.82302 3.84033   4
   9   3  -8 12.2619 7.11082   5
  -9  -3   8 8.50818 4.51332   2
   8   3  -8 80.2634 8.78277   4
   8   3  -8 95.2120 13.4031   5
  -8  -3   8 91.7325 8.47614   2
   7   3  -8 -5.8324 4.05734   4
  -7  -3   8 0.04098 3.23358   2
   6   3  -8 107.705 9.06236   4
  -6  -3   8 91.8975 7.89046   2
   5   3  -8 107.147 9.15944   4
  -5  -3   8 112.786 13.9795   4
  -5  -3   8 120.801 8.35406   2
   4   3  -8 301.160 16.8980   4
   4   3  -8 307.660 18.6464   7
  -4  -3   8 327.210 16.0969   2
  -4  -3   8 317.432 21.3529   4
   3   3  -8 67.6692 6.59307   2
   3   3  -8 52.1772 6.81879   4
  -3  -3   8 57.1365 5.70444   2
   2   3  -8 448.851 21.6485   2
  -2  -3   8 452.392 21.2277   2
   1   3  -8 5.14638 3.56996   2
   0   3  -8 776.277 35.1131   2
  -1   3  -8 569.684 27.2059   2
  -1   3  -8 547.173 34.0399   3
   1  -3   8 667.139 35.3292   1
  -2   3  -8 7.28538 6.61970   3
  -2   3  -8 14.2594 3.70315   2
   2  -3   8 17.6336 7.42234   1
  -3   3  -8 114.641 8.49629   2
  -3   3  -8 128.446 14.5396   3
   3  -3   8 138.152 15.1842   1
   3  -3   8 127.771 9.71665   6
  -4   3  -8 2.73770 4.28481   2
  -4   3  -8 6.16038 8.40671   3
   4  -3   8 3.98875 5.37310   5
   4  -3   8 7.02362 7.36077   1
   4  -3   8 -4.2303 3.65006   4
   4  -3   8 4.03969 3.91864   6
  -5   3  -8 242.550 17.2127   2
   5  -3   8 325.337 25.6670   1
   5  -3   8 328.334 17.4590   6
   5  -3   8 323.392 19.6560   5
   6  -3   8 134.615 18.5536   1
   6  -3   8 132.925 11.2382   6
   6  -3   8 120.957 12.8582   5
   7  -3   8 24.8453 6.26060   6
   7  -3   8 15.8372 7.07677   5
   7  -3   8 16.9092 11.3384   1
  -8   3  -8 19.2831 15.1799   7
   8  -3   8 52.3909 16.8168   1
   8  -3   8 35.7239 7.79495   6
   8  -3   8 53.3386 9.68750   5
   9  -3   8 23.0941 6.35783   6
   9  -3   8 24.1655 7.52496   5
  10  -3   8 78.0274 11.9082   6
  11  -3   8 70.0857 7.54495   6
  12   2  -8 23.0600 4.38638   5
  11   2  -8 53.3768 8.05302   5
 -11  -2   8 67.6691 8.44473   2
  10   2  -8 33.2736 8.51755   5
 -10  -2   8 27.4902 5.26807   2
   9   2  -8 13.4871 3.83438   4
   9   2  -8 -1.1650 6.29492   5
  -9  -2   8 14.2063 5.10274   2
   8   2  -8 3.65695 4.11443   4
   8   2  -8 -1.9563 6.25925   5
  -8  -2   8 6.60380 4.05836   2
   7   2  -8 10.6161 7.22844   5
   7   2  -8 5.92887 4.42301   4
  -7  -2   8 3.75917 3.67502   2
  -6  -2   8 157.969 10.1426   2
   5   2  -8 395.860 20.2432   4
  -5  -2   8 392.829 19.4811   2
   4   2  -8 50.7065 6.49965   4
  -4  -2   8 51.2589 5.62618   2
   3   2  -8 -0.5489 3.54179   2
  -3  -2   8 1.35843 2.81606   2
   2   2  -8 1.88652 3.07361   2
  -2  -2   8 2.00233 2.78652   2
   1   2  -8 5.25536 3.39476   2
   0   2  -8 254.158 13.3244   2
  -1   2  -8 889.727 41.0704   2
   1  -2   8 960.204 48.1677   3
   1  -2   8 948.482 47.8828   1
  -2   2  -8 334.250 19.9632   2
   2  -2   8 439.277 25.7823   1
   2  -2   8 395.043 24.4014   3
   3  -2   8 655.885 37.5154   1
   4  -2   8 54.1636 6.63348   6
   4  -2   8 62.8310 12.7113   1
   4  -2   8 55.5099 8.30904   5
   5  -2   8 97.2241 8.96704   6
   5  -2   8 112.621 15.3253   1
   5  -2   8 86.7137 10.6528   5
   6  -2   8 33.3601 7.23903   5
   6  -2   8 43.7612 13.2166   1
   6  -2   8 26.7694 7.05010   6
   7  -2   8 182.315 21.8655   1
   7  -2   8 197.926 13.7890   6
   7  -2   8 179.678 15.2747   5
  -8   2  -8 223.133 27.0525   7
   8  -2   8 244.994 26.0645   1
   8  -2   8 285.725 19.1561   5
   8  -2   8 275.357 17.1140   6
   9  -2   8 186.737 13.9157   6
   9  -2   8 202.329 15.8261   5
  10  -2   8 7.37143 4.76650   6
  10  -2   8 14.5653 6.52732   5
  11  -2   8 2.68829 3.56348   6
  12   1  -8 122.396 8.62431   5
 -12  -1   8 80.6742 8.34869   2
  11   1  -8 13.1705 5.85346   5
  10   1  -8 170.358 15.1033   5
 -10  -1   8 208.610 12.8510   2
   9   1  -8 64.0320 10.3029   5
   9   1  -8 65.7015 6.48520   4
  -9  -1   8 80.4316 8.41354   2
   8   1  -8 5.19151 3.59194   4
   8   1  -8 -1.6317 6.05150   5
  -8  -1   8 3.41974 4.12918   2
   7   1  -8 13.4405 4.69275   4
   7   1  -8 20.4751 7.73359   5
  -7  -1   8 10.9321 4.15424   2
   6   1  -8 31.1357 8.32535   5
   6   1  -8 29.5827 6.05163   4
  -6  -1   8 36.3618 5.18771   2
   5   1  -8 208.351 12.9749   4
  -5  -1   8 226.528 12.3469   2
  -4  -1   8 418.715 20.2725   2
   3   1  -8 327.856 17.7252   7
   3   1  -8 286.095 15.7404   2
  -3  -1   8 325.463 15.7423   2
   2   1  -8 299.010 17.4044   7
   2   1  -8 294.755 14.9599   2
  -2  -1   8 294.102 14.8394   2
   1   1  -8 693.826 30.8979   2
  -1  -1   8 673.366 30.6120   2
   0   1  -8 20.9591 3.92882   2
   0  -1   8 24.0737 8.42608   3
   1  -1   8 136.127 12.2584   3
   1  -1   8 122.846 12.4069   1
  -2   1  -8 731.391 34.0793   2
   2  -1   8 826.630 41.2096   1
   2  -1   8 755.784 36.4864   3
  -3   1  -8 577.290 28.4773   2
   3  -1   8 709.398 36.7367   1
  -4   1  -8 10.2010 4.33858   2
   4  -1   8 4.26237 4.22653   6
   4  -1   8 9.37975 6.75137   1
   5  -1   8 32.0829 9.98612   1
   5  -1   8 26.1659 8.44632   5
   5  -1   8 25.2845 5.51532   6
   6  -1   8 345.639 20.6845   5
   6  -1   8 343.408 27.5777   1
   6  -1   8 326.083 18.7708   6
  -7   1  -8 8.75752 9.08944   7
   7  -1   8 8.51411 5.35866   6
   7  -1   8 8.37890 8.96105   1
   7  -1   8 6.47973 6.13097   5
  -8   1  -8 -2.5935 14.0288   7
   8  -1   8 11.4490 13.4411   1
   8  -1   8 10.5624 6.65741   5
   8  -1   8 8.51683 5.63903   6
   9  -1   8 256.195 17.6702   5
   9  -1   8 191.860 25.2097   1
   9  -1   8 245.977 15.6811   6
  10  -1   8 32.4455 6.09106   6
  10  -1   8 35.1840 7.76522   5
  11  -1   8 24.4071 4.94046   6
  12   0  -8 -3.7016 4.53357   5
  11   0  -8 2.76523 4.68199   5
  10   0  -8 311.619 19.8671   5
 -10   0   8 313.365 17.2956   2
   9   0  -8 559.168 27.5597   4
   9   0  -8 629.957 33.3915   5
  -9   0   8 658.515 30.1629   2
   8   0  -8 165.966 10.5538   4
   8   0  -8 149.315 14.8997   5
  -8   0   8 166.321 11.6733   2
   7   0  -8 19.0882 7.42486   5
   7   0  -8 28.5096 5.29060   4
  -7   0   8 25.5988 5.17607   2
   6   0  -8 0.88866 6.20736   5
  -6   0   8 -1.3262 3.32178   2
   5   0  -8 76.2114 11.0191   5
   5   0  -8 61.2531 7.14374   4
  -5   0   8 64.4579 6.51803   2
  -4   0   8 357.468 17.7538   2
   3   0  -8 1748.26 76.0624   7
  -3   0   8 1687.64 74.0538   2
   2   0  -8 304.192 17.0391   7
   2   0  -8 285.327 14.4419   2
  -2   0   8 257.634 14.0787   2
   1   0  -8 569.528 29.2796   7
   1   0  -8 585.211 26.4886   2
   0   0  -8 62.1664 6.04316   2
   0   0   8 80.9684 9.72285   1
   0   0   8 65.2152 11.3328   3
  -1   0  -8 4.47354 3.07224   2
   1   0   8 1.02550 4.33076   3
   1   0   8 5.25445 5.07348   1
  -2   0  -8 12.7861 3.23366   2
   2   0   8 16.2419 6.41480   1
  -3   0  -8 754.577 35.3575   2
   3   0   8 856.456 42.9030   1
  -4   0  -8 412.897 21.2513   2
   4   0   8 467.155 22.8332   6
   4   0   8 505.899 29.7825   1
  -5   0  -8 356.937 23.1711   7
   5   0   8 353.234 25.5063   1
   5   0   8 319.896 18.2490   6
  -6   0  -8 259.798 22.0825   7
   6   0   8 237.221 22.5701   1
   6   0   8 239.185 17.1509   5
   6   0   8 260.178 15.1625   6
  -7   0  -8 -9.3463 7.56342   7
   7   0   8 4.04072 4.68641   6
   7   0   8 -1.1463 7.63985   1
  -8   0  -8 -1.9509 12.5240   7
   8   0   8 12.5414 5.64380   6
   8   0   8 22.6721 7.16360   5
   8   0   8 23.2745 13.5247   1
   9   0   8 123.953 13.9276   5
   9   0   8 139.836 20.6959   1
   9   0   8 132.121 11.2151   6
  10   0   8 126.365 10.2513   6
  10   0   8 115.034 12.0897   5
  11   0   8 73.2868 10.0485   5
  11   0   8 70.0976 7.93337   6
  11  -1  -8 17.9449 5.23090   5
 -11   1   8 33.0508 4.92913   2
  10  -1  -8 71.4093 11.7227   5
   9  -1  -8 385.180 23.1855   5
   9  -1  -8 324.097 16.8553   4
  -9   1   8 419.192 21.0791   2
   8  -1  -8 136.997 13.9336   5
   8  -1  -8 154.835 9.87267   4
  -8   1   8 163.791 11.4213   2
   7  -1  -8 -1.8165 3.18452   4
   7  -1  -8 19.0001 7.31621   5
  -7   1   8 0.08227 3.76131   2
   6  -1  -8 67.7719 10.4761   5
   6  -1  -8 73.7726 7.28808   4
  -6   1   8 72.1899 7.53686   2
   5  -1  -8 17.7200 4.85051   4
   5  -1  -8 20.7778 7.45532   5
  -5   1   8 16.5672 4.16249   2
   4  -1  -8 12.1822 4.33663   4
  -4   1   8 18.6413 3.93306   2
   3  -1  -8 406.176 21.5669   7
  -3   1   8 372.290 18.7955   2
   2  -1  -8 20.4982 4.05825   2
   2  -1  -8 20.3744 6.66526   7
  -2   1   8 24.5352 4.16745   2
   1  -1  -8 1456.75 64.9200   7
   1  -1  -8 1457.84 61.7026   2
  -1   1   8 1356.49 65.0088   1
   0  -1  -8 668.889 30.0905   2
   0  -1  -8 712.317 33.8942   7
   0   1   8 613.504 35.1370   3
   0   1   8 676.110 34.0129   1
  -1  -1  -8 119.702 11.3354   7
  -1  -1  -8 121.552 7.84717   2
   1   1   8 125.543 10.6614   3
   1   1   8 133.131 11.5649   1
  -2  -1  -8 -1.5023 4.77408   7
  -2  -1  -8 3.99965 3.09867   2
   2   1   8 0.92651 4.40998   1
  -3  -1  -8 5.22277 5.65314   7
  -3  -1  -8 10.0979 3.45848   2
   3   1   8 11.7493 5.93878   1
  -4  -1  -8 208.311 12.1879   2
  -4  -1  -8 249.616 17.8835   7
   4   1   8 253.428 14.0319   6
   4   1   8 242.676 19.2280   1
  -5  -1  -8 667.335 35.8741   7
  -5  -1  -8 599.949 29.1823   2
   5   1   8 689.894 39.0780   1
   5   1   8 625.647 30.6493   6
  -6  -1  -8 763.698 35.5157   2
   6   1   8 801.113 37.1056   6
   6   1   8 846.758 47.2683   1
   6   1   8 740.195 39.7177   5
  -7  -1  -8 3.67791 4.84765   2
  -7  -1  -8 -5.1903 7.72738   7
   7   1   8 -7.1478 6.44929   5
   7   1   8 4.93410 8.50476   1
   7   1   8 3.85821 5.10933   6
  -8  -1  -8 163.491 21.1638   7
   8   1   8 170.194 12.8154   6
   8   1   8 171.385 20.7707   1
   8   1   8 164.601 14.9663   5
   9   1   8 8.60760 5.77166   6
   9   1   8 10.2857 8.22108   5
   9   1   8 12.4335 10.8104   1
  10   1   8 6.87282 7.03986   5
  10   1   8 9.10322 4.74381   6
  11   1   8 38.1159 5.82633   6
  11   1   8 29.5511 7.27674   5
  11  -2  -8 26.6993 5.67905   5
 -11   2   8 22.4215 4.18687   2
  10  -2  -8 8.53858 5.77153   5
 -10   2   8 4.50544 3.98602   2
   9  -2  -8 174.421 14.2683   5
   8  -2  -8 1.75119 3.43511   4
   8  -2  -8 -0.7899 6.24472   5
  -8   2   8 2.83177 4.26586   2
   7  -2  -8 10.4731 6.57624   5
   7  -2  -8 15.1662 4.04722   4
  -7   2   8 19.7385 4.96518   2
   6  -2  -8 138.421 9.59747   4
  -6   2   8 125.897 9.77872   2
   5  -2  -8 60.1266 7.15463   4
   5  -2  -8 63.3286 9.32790   5
  -5   2   8 76.6483 7.11097   2
   4  -2  -8 231.948 13.2763   4
  -4   2   8 232.742 12.9154   2
   3  -2  -8 1.33176 3.51737   4
  -3   2   8 2.59734 3.22051   2
   2  -2  -8 910.861 42.1452   7
   2  -2  -8 812.886 38.2724   2
  -2   2   8 858.531 40.2960   1
   1  -2  -8 1105.66 47.9800   2
   1  -2  -8 1160.78 52.0649   7
  -1   2   8 1068.37 47.9707   2
  -1   2   8 1057.86 50.3328   1
   0  -2  -8 811.886 39.3005   7
   0  -2  -8 765.254 35.1943   2
   0   2   8 789.564 35.1401   2
   0   2   8 798.486 38.3847   1
  -1  -2  -8 78.6860 6.39833   2
  -1  -2  -8 85.7274 10.4055   7
   1   2   8 77.4429 9.02061   3
   1   2   8 90.3588 7.85697   3
   1   2   8 91.1340 10.3069   1
  -2  -2  -8 140.428 12.7023   7
  -2  -2  -8 144.619 8.75158   2
   2   2   8 152.003 12.7570   1
  -3  -2  -8 12.6192 6.27234   7
  -3  -2  -8 10.3469 3.18328   2
   3   2   8 9.05786 5.37969   1
  -4  -2  -8 20.1668 7.24834   7
  -4  -2  -8 15.2236 3.51372   2
   4   2   8 31.5839 8.81762   1
   4   2   8 7.62569 4.61464   6
  -5  -2  -8 371.348 23.5236   7
  -5  -2  -8 331.278 17.0265   2
   5   2   8 334.644 17.1869   4
   5   2   8 322.426 18.4360   6
   5   2   8 357.617 25.2297   1
  -6  -2  -8 843.839 38.6067   2
  -6  -2  -8 852.332 46.6053   7
   6   2   8 878.003 40.1300   6
   6   2   8 872.599 49.4809   1
   6   2   8 831.864 37.6941   4
  -7  -2  -8 46.7861 12.2616   7
  -7  -2  -8 41.5542 5.73306   2
   7   2   8 46.5213 7.26803   6
   7   2   8 38.4200 12.4953   1
   7   2   8 43.3849 10.2540   5
  -8  -2  -8 70.9386 8.26127   2
  -8  -2  -8 39.5168 13.4822   7
   8   2   8 75.8418 9.02900   6
   8   2   8 58.2397 14.5981   1
   8   2   8 65.0608 9.73236   5
  -9  -2  -8 2.55861 5.48192   2
   9   2   8 7.95237 10.3220   1
   9   2   8 0.78443 6.69377   5
   9   2   8 7.14826 5.35922   6
 -10  -2  -8 9.93801 5.86919   2
  10   2   8 8.25275 6.81046   5
  10   2   8 15.0124 5.33270   6
 -11   3   8 0.65450 3.44981   2
  10  -3  -8 0.86159 5.64353   5
 -10   3   8 4.35268 4.66806   2
   9  -3  -8 6.10098 8.36172   5
  -9   3   8 7.07265 4.82638   2
   8  -3  -8 56.0180 6.07302   4
   8  -3  -8 50.4897 8.88620   5
   7  -3  -8 2.47370 3.37575   4
   7  -3  -8 5.71793 6.16283   5
   6  -3  -8 140.117 9.51335   4
   6  -3  -8 108.764 12.7670   5
   5  -3  -8 692.685 35.1952   5
   4  -3  -8 278.924 15.4337   4
   3  -3  -8 28.5037 4.91818   4
   2  -3  -8 202.603 12.1643   4
  -2   3   8 203.223 11.6293   2
   1  -3  -8 62.2443 9.44096   7
   1  -3  -8 56.8929 5.85990   2
  -1   3   8 55.0664 6.74462   1
  -1   3   8 58.5592 6.21667   2
   0  -3  -8 932.994 44.8119   7
   0  -3  -8 878.644 39.9634   2
   0   3   8 878.542 42.1349   1
   0   3   8 905.920 40.0525   2
   0   3   8 918.160 45.2254   3
  -1  -3  -8 105.454 7.64151   2
  -1  -3  -8 107.020 11.8084   7
   1   3   8 106.645 9.85256   1
   1   3   8 112.468 9.86350   3
  -2  -3  -8 342.851 17.3753   2
  -2  -3  -8 367.636 22.1556   7
   2   3   8 354.817 21.5691   1
  -3  -3  -8 4.44794 6.09280   7
  -3  -3  -8 6.49340 3.10392   2
   3   3   8 8.67001 3.76797   4
   3   3   8 7.05690 5.37921   1
  -4  -3  -8 44.5668 5.54627   2
  -4  -3  -8 56.0744 10.8996   7
   4   3   8 52.0879 7.04997   6
   4   3   8 36.6173 8.80717   1
  -5  -3  -8 111.624 13.9238   7
  -5  -3  -8 94.2439 7.80169   2
   5   3   8 99.9171 13.4456   1
   5   3   8 111.844 9.46819   6
   5   3   8 97.1780 7.46375   4
  -6  -3  -8 86.2612 7.50372   2
  -6  -3  -8 102.001 15.3782   7
   6   3   8 88.1902 15.7045   1
   6   3   8 74.2792 8.78063   6
   6   3   8 82.2719 7.14039   4
  -7  -3  -8 386.002 28.0619   7
  -7  -3  -8 393.641 20.2043   2
   7   3   8 394.308 21.4675   6
   7   3   8 393.474 30.5087   1
  -8  -3  -8 158.235 11.0357   2
  -8  -3  -8 126.797 19.1930   7
   8   3   8 162.190 12.4590   6
   8   3   8 225.894 40.9684   1
  -9  -3  -8 102.694 9.73781   2
   9   3   8 92.8815 9.66493   6
 -10  -3  -8 41.4520 6.30322   2
 -11  -3  -8 37.5667 5.65187   2
 -10   4   8 56.8027 6.77174   2
   9  -4  -8 99.9510 12.2000   5
  -9   4   8 130.732 9.61746   2
   8  -4  -8 102.346 13.1327   5
  -8   4   8 127.536 15.2379   2
   7  -4  -8 148.305 11.8055   4
   7  -4  -8 132.850 13.9232   5
  -7   4   8 134.574 10.8560   2
   6  -4  -8 6.13962 7.92026   5
   6  -4  -8 15.8614 4.18116   4
  -6   4   8 14.9755 4.77042   2
   5  -4  -8 223.676 13.5724   4
  -5   4   8 242.622 15.2008   2
   4  -4  -8 336.700 17.8543   4
  -4   4   8 324.516 30.7132   3
  -4   4   8 332.094 17.6004   2
   3  -4  -8 503.422 24.7047   4
  -3   4   8 480.148 35.1929   3
  -3   4   8 517.087 24.3992   2
   2  -4  -8 14.5588 4.46770   4
  -2   4   8 23.6298 4.58487   2
   1  -4  -8 10.4957 3.99560   2
   1  -4  -8 17.4206 4.18856   4
  -1   4   8 20.5621 8.38588   3
   0  -4  -8 234.083 17.5311   7
   0  -4  -8 235.656 12.6876   2
   0   4   8 228.256 18.0674   3
   0   4   8 239.733 12.8474   2
  -1  -4  -8 293.764 20.3350   7
  -1  -4  -8 308.639 15.3445   2
   1   4   8 290.585 15.2995   2
   1   4   8 299.427 17.7022   1
  -2  -4  -8 678.864 36.7106   7
  -2  -4  -8 713.047 32.0400   2
   2   4   8 636.154 31.4515   4
   2   4   8 682.279 32.5703   3
   2   4   8 700.644 35.5879   1
  -3  -4  -8 256.681 18.7736   7
  -3  -4  -8 241.597 13.3358   2
   3   4   8 241.725 14.1488   4
   3   4   8 253.022 18.4612   1
  -4  -4  -8 7.00287 3.23905   2
  -4  -4  -8 7.74068 6.67401   7
   4   4   8 14.6110 3.87907   4
   4   4   8 11.9813 4.66180   6
   4   4   8 4.47802 6.09340   1
  -5  -4  -8 55.3158 6.26405   2
  -5  -4  -8 44.9159 10.4145   7
   5   4   8 65.7264 17.3030   1
   5   4   8 56.0676 6.68389   4
   5   4   8 52.3631 7.22567   6
  -6  -4  -8 53.3945 12.0256   7
  -6  -4  -8 47.3852 6.12465   2
   6   4   8 38.6956 6.89385   6
   6   4   8 37.5745 11.2171   1
  -7  -4  -8 101.021 15.5521   7
  -7  -4  -8 108.297 11.6765   2
   7   4   8 104.012 10.4710   6
   7   4   8 106.775 7.99411   4
   7   4   8 81.3716 15.4657   1
  -8  -4  -8 44.4989 6.45841   2
   8   4   8 34.4344 6.76218   6
  -9  -4  -8 113.895 9.84517   2
 -10  -4  -8 77.9237 8.10560   2
 -11  -4  -8 0.43425 3.85238   2
 -10   5   8 18.6591 5.32117   2
  -9   5   8 93.1358 8.20452   2
  -8   5   8 3.31670 4.31617   2
   7  -5  -8 3.90049 3.31995   4
  -7   5   8 3.64342 4.43999   2
   6  -5  -8 4.13410 3.45953   4
  -6   5   8 0.24331 4.16188   2
   5  -5  -8 91.6669 8.28473   4
  -5   5   8 87.8889 8.68035   2
   4  -5  -8 0.24461 3.63362   4
  -4   5   8 1.31380 3.78783   2
   3  -5  -8 56.9396 6.87714   4
  -3   5   8 58.3290 7.15406   2
  -3   5   8 52.4236 14.8354   3
   2  -5  -8 71.6197 7.61147   4
  -2   5   8 68.9194 7.41247   2
  -2   5   8 54.3006 13.1723   3
  -2   5   8 82.5281 9.77778   4
   1  -5  -8 184.049 14.1242   2
   1  -5  -8 236.924 13.5542   4
  -1   5   8 217.579 14.9617   4
  -1   5   8 221.396 12.7135   2
  -1   5   8 178.571 24.7718   3
   0  -5  -8 56.8896 7.05976   4
   0  -5  -8 58.2812 6.57189   2
   0   5   8 49.5723 10.8890   3
   0   5   8 56.4987 6.49695   2
  -1  -5  -8 582.261 26.3431   2
  -1  -5  -8 554.520 32.6371   7
  -1  -5  -8 547.557 27.6148   4
   1   5   8 563.812 26.2000   2
   1   5   8 560.454 33.0503   3
   1   5   8 530.459 26.9736   4
  -2  -5  -8 930.438 48.8422   7
  -2  -5  -8 927.390 45.3244   4
  -2  -5  -8 951.404 42.4754   2
   2   5   8 976.838 47.5730   3
   2   5   8 933.912 42.9186   4
  -3  -5  -8 237.436 24.9064   7
  -3  -5  -8 229.727 12.5994   2
   3   5   8 219.373 13.0287   4
   3   5   8 201.726 16.6218   1
  -4  -5  -8 2.23854 6.59404   7
  -4  -5  -8 7.48912 3.29956   2
   4   5   8 6.81744 6.90247   1
   4   5   8 8.81525 3.83215   4
  -5  -5  -8 124.364 15.7959   7
  -5  -5  -8 130.809 9.42228   2
  -6  -5  -8 31.6376 6.17115   2
  -6  -5  -8 24.8947 10.4701   7
   6   5   8 36.2299 5.54154   4
  -7  -5  -8 19.4816 5.17454   2
   7   5   8 17.0853 4.05738   4
  -8  -5  -8 122.010 10.1104   2
 -10  -5  -8 66.1441 7.50847   2
 -11  -5  -8 240.993 13.1600   2
  -9   6   8 40.9185 5.04159   2
  -8   6   8 150.722 10.5913   2
   7  -6  -8 6.08277 2.89208   4
  -7   6   8 5.50365 4.59097   2
   6  -6  -8 4.09601 3.22796   4
  -6   6   8 1.69415 4.09366   2
   5  -6  -8 22.6979 4.79145   4
  -5   6   8 24.0770 5.56873   2
   4  -6  -8 218.314 13.2645   4
  -4   6   8 204.782 13.6625   2
   3  -6  -8 8.92902 3.97616   4
   2  -6  -8 73.8999 8.12089   4
  -2   6   8 52.1322 21.9559   3
  -2   6   8 82.9919 9.94979   4
  -2   6   8 91.7760 8.37265   2
   1  -6  -8 38.3794 6.20462   4
  -1   6   8 40.8553 14.9675   3
  -1   6   8 41.2191 6.86418   4
  -1   6   8 39.3431 5.80797   2
   0  -6  -8 150.039 10.8415   2
   0  -6  -8 158.511 11.6490   4
   0   6   8 171.444 11.1010   2
   0   6   8 183.543 12.2543   4
   0   6   8 175.468 20.8997   3
  -1  -6  -8 18.6618 4.64350   2
  -1  -6  -8 14.3255 5.22900   4
   1   6   8 7.78115 10.5960   3
   1   6   8 18.7707 5.13132   2
   1   6   8 12.2701 4.66046   4
  -2  -6  -8 109.965 8.50304   2
  -2  -6  -8 101.591 10.2352   4
   2   6   8 111.250 9.09883   4
   2   6   8 105.786 16.3612   3
  -3  -6  -8 172.189 13.4123   4
  -3  -6  -8 174.827 10.9931   2
   3   6   8 154.458 11.2623   4
  -4  -6  -8 189.867 11.8745   2
   4   6   8 174.587 11.8081   4
   5   6   8 2.25584 3.92394   4
  -6  -6  -8 121.759 9.73249   2
   6   6   8 109.828 9.28703   4
  -7  -6  -8 674.136 32.4731   2
   7   6   8 666.200 31.2895   4
  -8  -6  -8 31.8665 5.85162   2
   8   6   8 37.6857 4.78046   4
  -9  -6  -8 6.19815 4.21463   2
 -10  -6  -8 36.2799 5.60685   2
 -11  -6  -8 146.323 9.25434   2
  -9   7   8 42.4982 5.32951   2
  -8   7   8 51.1949 5.79374   2
  -7   7   8 60.1290 7.12421   2
   6  -7  -8 167.633 10.1668   4
  -6   7   8 175.533 11.9246   2
   5  -7  -8 38.3171 5.65958   4
  -5   7   8 33.1364 6.19620   2
   4  -7  -8 186.510 12.0810   4
  -4   7   8 187.128 12.7539   2
   3  -7  -8 12.5343 4.49344   4
  -3   7   8 21.3859 5.56310   2
   2  -7  -8 0.40947 3.44801   4
  -2   7   8 -1.5246 3.94417   2
  -2   7   8 -9.3944 6.70101   4
   1  -7  -8 6.70488 4.11710   4
  -1   7   8 -9.3304 17.3031   3
  -1   7   8 6.08282 5.07713   4
  -1   7   8 0.21376 4.25584   2
   0  -7  -8 318.615 17.5644   4
   0   7   8 294.627 18.4790   4
   0   7   8 309.821 16.7895   2
   0   7   8 246.903 31.6215   3
  -1  -7  -8 197.060 13.5418   4
  -1  -7  -8 183.541 11.9983   2
   1   7   8 207.660 13.5337   4
   1   7   8 192.050 27.6899   3
   1   7   8 196.746 12.6335   2
  -2  -7  -8 11.1402 6.15284   4
  -2  -7  -8 2.18491 3.67840   2
   2   7   8 12.8639 4.96176   4
  -3  -7  -8 164.483 14.1117   4
  -3  -7  -8 156.746 10.8193   2
   3   7   8 150.030 11.4633   4
  -4  -7  -8 134.688 10.2565   2
  -4  -7  -8 138.702 14.3286   4
   4   7   8 140.425 10.6803   4
  -5  -7  -8 11.0419 4.50045   2
   5   7   8 14.2421 4.81939   4
  -6  -7  -8 5.09636 3.97335   2
   6   7   8 7.02313 4.21940   4
  -7  -7  -8 11.5010 4.43232   2
   7   7   8 10.9021 4.08611   4
  -8  -7  -8 13.7196 7.77691   2
   8   7   8 2.24465 3.31083   4
  -9  -7  -8 14.1386 4.51492   2
 -10  -7  -8 73.8223 7.11431   2
 -11  -7  -8 77.2012 6.61718   2
  -8   8   8 -0.1884 3.45044   2
  -7   8   8 46.5557 7.10896   2
   6  -8  -8 94.8173 6.26181   4
  -6   8   8 98.8656 8.76558   2
   5  -8  -8 3.83601 3.24184   4
  -5   8   8 2.92416 4.34938   2
   4  -8  -8 24.0008 4.72098   4
  -4   8   8 18.9726 5.42487   2
   3  -8  -8 21.1507 4.82653   4
  -3   8   8 12.3956 4.84099   2
   2  -8  -8 14.8718 4.63499   4
  -2   8   8 17.8063 7.91610   4
  -2   8   8 6.86450 4.45220   2
   1  -8  -8 32.9248 6.04429   4
  -1   8   8 38.9844 6.13071   2
  -1   8   8 29.4875 7.35154   4
   0  -8  -8 348.913 19.3639   4
   0   8   8 320.943 18.1242   2
   0   8   8 336.827 19.7422   4
  -1  -8  -8 127.842 11.0315   4
   1   8   8 138.970 11.4628   4
   1   8   8 126.915 11.6522   2
  -2  -8  -8 64.6840 7.83416   2
  -2  -8  -8 77.4108 9.24010   4
   2   8   8 82.7746 9.33545   4
  -3  -8  -8 4.01859 4.00240   2
  -3  -8  -8 0.62452 5.49239   4
   3   8   8 1.15805 4.20720   4
  -4  -8  -8 173.452 11.3637   2
  -4  -8  -8 171.333 14.1808   4
   4   8   8 159.524 12.0717   4
  -5  -8  -8 546.142 27.0682   2
   5   8   8 556.166 27.8154   4
  -6  -8  -8 308.326 17.2905   2
   6   8   8 309.744 17.4353   4
  -7  -8  -8 85.1436 10.2086   2
   7   8   8 75.6185 7.41828   4
  -8  -8  -8 3.28238 3.78174   2
   8   8   8 2.52149 3.33752   4
  -9  -8  -8 8.43964 3.97434   2
 -10  -8  -8 2.76194 3.26832   2
  -7   9   8 25.8985 5.20972   2
  -6   9   8 148.888 10.0039   2
   5  -9  -8 77.8964 6.20832   4
  -5   9   8 74.2975 7.66488   2
   4  -9  -8 82.2313 7.17846   4
  -4   9   8 76.1026 8.34814   2
   3  -9  -8 4.11442 3.71699   4
  -3   9   8 3.39885 4.66009   2
   2  -9  -8 76.5863 7.98484   4
  -2   9   8 69.6673 8.51434   2
  -2   9   8 78.3591 11.0063   4
   1  -9  -8 10.3499 4.52960   4
  -1   9   8 15.2961 6.80807   4
  -1   9   8 10.9181 5.02600   2
   0  -9  -8 78.3488 8.76464   4
   0   9   8 59.8154 7.65064   2
   0   9   8 86.7559 9.90441   4
   1   9   8 14.9943 10.3072   2
   2   9   8 6.05357 9.68501   4
  -3  -9  -8 90.6576 9.01650   2
  -3  -9  -8 108.373 10.7003   4
   3   9   8 113.402 10.1180   4
  -4  -9  -8 4.98833 4.54306   2
  -4  -9  -8 3.76854 6.11718   4
   4   9   8 1.36656 4.48845   4
  -5  -9  -8 171.587 11.3778   2
  -5  -9  -8 164.932 14.4461   4
   5   9   8 178.880 12.0698   4
  -6  -9  -8 103.282 8.69269   2
   6   9   8 89.6729 8.51899   4
  -7  -9  -8 103.749 8.59534   2
   7   9   8 104.478 8.26722   4
  -8  -9  -8 30.9963 4.84277   2
   8   9   8 25.3276 3.82883   4
  -9  -9  -8 86.1961 6.90667   2
 -10  -9  -8 27.1113 5.80452   2
  -5  10   8 109.782 8.10866   2
   4 -10  -8 37.0669 4.37140   4
  -4  10   8 35.5230 6.42165   2
   3 -10  -8 124.103 8.41204   4
   3 -10  -8 106.819 9.74644   6
  -3  10   8 120.617 9.37346   2
   2 -10  -8 5.90350 3.57964   4
  -2  10   8 3.44122 4.47004   2
   1 -10  -8 0.70567 3.37014   4
  -1  10   8 -1.8851 4.88117   2
  -1  10   8 3.33718 9.51196   4
   0 -10  -8 20.5509 5.04878   4
   0  10   8 9.40129 6.07543   4
   0  10   8 13.8295 6.41769   2
  -1 -10  -8 129.307 10.5382   4
   1  10   8 135.056 11.3589   4
  -2 -10  -8 54.6382 7.50581   4
   2  10   8 59.2564 7.66549   4
  -3 -10  -8 127.530 10.9253   4
   3  10   8 142.168 10.6856   4
  -4 -10  -8 93.1812 10.4779   4
   4  10   8 94.4055 8.93274   4
  -5 -10  -8 5.32476 4.56899   2
  -5 -10  -8 2.05864 6.16806   4
   5  10   8 -1.0411 3.45781   4
  -6 -10  -8 16.9651 4.27383   2
   6  10   8 19.2707 4.45177   4
  -7 -10  -8 39.8634 5.77135   2
   7  10   8 59.5548 5.82135   4
  -8 -10  -8 15.6001 3.96788   2
   8  10   8 6.05807 2.47382   4
   3 -11  -8 19.6363 3.20879   4
  -3  11   8 15.9251 5.16114   2
   2 -11  -8 85.9319 6.95975   4
  -2  11   8 83.2686 9.47510   2
   1 -11  -8 12.2936 4.99210   4
  -1  11   8 3.98519 6.69029   4
   0 -11  -8 4.43535 3.60366   4
   0  11   8 7.21401 4.91034   4
  -1 -11  -8 65.0118 7.29308   4
   1  11   8 53.9391 7.24333   4
  -2 -11  -8 49.2307 7.69159   4
   2  11   8 40.2032 7.07125   4
  -3 -11  -8 26.2412 5.41164   4
  -4 -11  -8 51.1829 6.88736   4
   4  11   8 52.0098 8.18490   4
   5  11   8 -3.5873 3.14056   4
   6  11   8 10.7556 3.54517   4
   7  11   8 -1.0883 2.10470   4
   1 -12  -8 57.7100 5.69998   6
   0 -12  -8 17.4339 3.53316   4
   0  12   8 13.9577 8.37940   4
  -1 -12  -8 0.11211 2.92224   4
   1  12   8 0.12399 4.14659   4
  -2 -12  -8 78.8549 6.64195   4
   2  12   8 77.7274 7.01317   4
   3  12   8 47.9638 5.48827   4
   4  12   8 71.1766 6.09163   4
   5  12   8 11.1138 2.86042   4
   6  12   8 4.08682 2.23102   4
   7  12   8 4.91688 1.96004   4
   0 -13  -8 44.5895 3.84645   4
  -1 -13  -8 19.1978 2.66017   4
  -2 -13  -8 42.0910 4.13942   4
  -3 -13  -8 8.35041 3.36354   4
   3  13   8 -0.4089 3.28763   4
   4  13   8 4.97766 2.03833   4
   5  12  -9 5.34492 4.61415   4
  -5 -12   9 0.77911 2.28212   4
   4  12  -9 8.56228 8.92249   4
  -4 -12   9 22.7544 3.38324   4
  -3 -12   9 15.6878 3.06227   4
  -2 -12   9 101.080 6.58350   4
  -1 -12   9 64.4094 5.21509   4
   0 -12   9 1.37565 2.13536   4
   1 -12   9 12.5718 3.69019   6
   2 -12   9 9.85316 3.17615   6
   7  11  -9 19.3850 3.02778   4
   6  11  -9 67.5095 7.35497   4
  -6 -11   9 95.4246 7.20141   4
   5  11  -9 70.6844 6.92480   4
  -5 -11   9 71.4929 6.42832   4
   4  11  -9 89.6982 8.65377   4
  -4 -11   9 106.266 7.85221   4
   3  11  -9 5.98955 5.30848   4
  -3 -11   9 5.39141 3.62519   4
   2  11  -9 156.661 14.8006   4
  -2 -11   9 156.373 9.98377   4
   1  11  -9 0.96350 4.81168   2
  -1 -11   9 0.56965 4.35097   4
  -1 -11   9 14.9961 5.70385   6
   0  11  -9 19.7446 5.15816   2
   0 -11   9 24.2680 3.87453   4
   0 -11   9 22.3535 4.46904   6
  -1  11  -9 132.024 9.68305   2
   1 -11   9 121.409 7.58135   4
   1 -11   9 112.426 8.82880   6
  -2  11  -9 113.443 9.16323   2
   2 -11   9 106.309 7.94273   6
  -3  11  -9 6.56350 3.71551   2
   3 -11   9 12.0519 3.30865   6
  -4  11  -9 4.50666 4.78253   2
   4 -11   9 8.04071 3.05264   6
   5 -11   9 -0.5752 1.92760   6
   8  10  -9 -3.1557 3.46865   5
   8  10  -9 0.67271 2.49560   4
   7  10  -9 4.50440 3.24972   4
   7  10  -9 2.10287 4.30893   5
  -7 -10   9 2.16367 4.63170   4
   6  10  -9 25.6644 4.65985   4
  -6 -10   9 19.1025 4.94955   4
   5  10  -9 10.8201 4.66735   4
  -5 -10   9 5.34201 4.48937   4
  -4 -10   9 25.4563 5.33264   4
   3  10  -9 28.9243 7.84165   4
  -3 -10   9 28.2115 5.54738   4
   2  10  -9 45.0742 9.39677   4
   2  10  -9 34.0041 6.00324   2
  -2 -10   9 18.0718 6.53489   6
  -2 -10   9 43.9561 5.94982   4
   1  10  -9 -0.5021 4.26226   2
  -1 -10   9 2.00820 3.71585   4
  -1 -10   9 4.60980 4.94748   6
   0  10  -9 54.0229 7.08914   2
   0 -10   9 40.5619 5.58543   4
   0 -10   9 39.7161 6.11724   6
  -1  10  -9 132.119 10.4651   2
   1 -10   9 133.694 8.90021   4
   1 -10   9 127.746 10.1342   6
  -2  10  -9 217.675 14.1502   2
   2 -10   9 249.642 14.7271   4
   2 -10   9 216.404 13.5249   6
  -3  10  -9 63.1078 7.76743   2
   3 -10   9 67.7473 8.73981   6
  -4  10  -9 9.34642 4.17381   2
   4 -10   9 16.6264 4.46975   6
  -5  10  -9 1.59605 3.63689   2
   5 -10   9 4.44798 3.01879   6
   6 -10   9 2.25341 2.48806   6
   8   9  -9 48.6780 5.58687   4
   8   9  -9 32.3733 6.03087   5
   7   9  -9 12.1324 4.07702   4
  -7  -9   9 9.97676 5.92629   4
   6   9  -9 13.0344 4.77016   4
  -6  -9   9 -2.3381 6.71427   4
   5   9  -9 4.08281 4.33260   4
  -5  -9   9 -3.4538 4.08416   4
   4   9  -9 95.7584 9.76443   4
  -4  -9   9 102.272 9.27414   4
   3   9  -9 92.3320 10.1746   4
   3   9  -9 77.3792 9.82001   2
  -3  -9   9 100.247 9.26771   4
   2   9  -9 33.1704 6.40408   2
   2   9  -9 27.4498 7.11745   4
  -2  -9   9 10.6650 13.4394   1
  -2  -9   9 33.4010 6.77681   6
  -2  -9   9 39.6709 6.11688   4
   1   9  -9 -2.7796 7.99274   4
   1   9  -9 2.16367 4.69578   2
  -1  -9   9 7.84933 15.6007   1
  -1  -9   9 7.49125 4.29736   4
  -1  -9   9 7.80255 5.18421   6
   0   9  -9 13.1245 5.51763   2
   0  -9   9 13.9225 4.51881   4
   0  -9   9 12.0894 5.29418   6
   0  -9   9 9.99672 17.7576   1
  -1   9  -9 12.7690 5.33103   2
   1  -9   9 -5.2358 23.5499   1
   1  -9   9 9.34386 4.14412   4
   1  -9   9 9.22777 5.07233   6
  -2   9  -9 69.1032 8.30309   2
   2  -9   9 73.6412 8.14850   6
   2  -9   9 68.5891 6.85877   4
  -3   9  -9 39.3390 6.48775   2
   3  -9   9 32.8359 6.07727   6
   3  -9   9 32.4806 4.14942   4
  -4   9  -9 14.3384 5.09317   2
   4  -9   9 11.8804 4.72334   6
  -5   9  -9 34.3948 5.83669   2
   5  -9   9 17.7323 6.23572   6
  -6   9  -9 8.74911 4.39087   2
   6  -9   9 7.61440 3.91281   6
   7  -9   9 6.48407 3.35029   6
  10   8  -9 11.7189 3.48059   5
   9   8  -9 157.800 12.3121   5
   9   8  -9 170.980 9.61790   4
   8   8  -9 12.1939 4.48469   4
   8   8  -9 8.91239 6.31064   5
  -8  -8   9 2.11954 4.99498   2
   7   8  -9 15.2931 4.81885   4
  -7  -8   9 11.8716 7.00547   4
  -7  -8   9 9.62987 7.19630   2
   6   8  -9 41.7056 6.56434   4
  -6  -8   9 28.8739 6.82941   4
   5   8  -9 21.2306 5.44166   4
  -5  -8   9 19.9025 6.06647   4
   4   8  -9 127.345 11.0380   4
  -4  -8   9 130.402 11.0502   4
   3   8  -9 50.1714 6.90189   2
   3   8  -9 63.5538 8.12167   4
  -3  -8   9 74.0124 8.57458   4
   2   8  -9 219.629 13.8246   2
   2   8  -9 229.380 15.8328   4
  -2  -8   9 231.643 14.3687   4
  -2  -8   9 207.683 15.0249   6
   1   8  -9 201.800 16.2620   4
   1   8  -9 173.610 12.5005   2
  -1  -8   9 187.439 22.2993   1
  -1  -8   9 177.641 12.1807   4
  -1  -8   9 164.225 12.5940   6
   0   8  -9 7.75897 5.14108   2
   0  -8   9 7.76832 4.49187   4
   0  -8   9 9.35136 4.97900   6
   0  -8   9 4.75736 10.6053   1
  -1   8  -9 107.874 10.0767   2
   1  -8   9 124.873 10.4498   6
   1  -8   9 104.987 8.83524   4
   1  -8   9 116.217 21.2480   1
  -2   8  -9 139.834 11.3139   2
   2  -8   9 121.243 22.5451   1
   2  -8   9 134.013 13.4297   4
  -3   8  -9 130.578 11.0786   2
   3  -8   9 135.023 11.1282   6
   3  -8   9 133.529 8.72133   4
  -4   8  -9 244.905 15.4727   2
   4  -8   9 219.782 14.8585   6
  -5   8  -9 143.188 10.9597   2
   5  -8   9 140.982 10.9273   6
  -6   8  -9 48.0154 6.31207   2
[truncated: 10,848,445 more chars]
